# Supplementary material for: Dynamic collateral sensitivity profiles highlight opportunities and challenges for optimizing antibiotic treatments
Source: PLoS Biol. 2025 Jan 8;23(1):e3002970. doi: 10.1371/journal.pbio.3002970 (PMC11709278; doi:10.1371/journal.pbio.3002970)
Supplement: S1 Data — (EXCEL) [file pbio.3002970.s001.xlsx]

## Sheet: Fig1B
			Testing Drug (Mean)						Testing Drug (Sem)
Replicate	Time (Day)	CIP	DAP	DOX	CRO	LZD		CIP	DAP	DOX	CRO	LZD
CIP 1	2	3.652	0.15	0.915	1.994	0.419		0.178	0.151	0.095	0.123	0.103
CIP 2	2	3.613	0.163	0.876	2.019	0.439		0.129	0.188	0.021	0.117	0.016
CIP 3	2	3.106	0.019	0.715	1.731	0.32		0.07	0.064	0.065	0.081	0.017
CIP 4	2	3.535	0.428	0.717	1.529	0.313		0.069	0.054	0.085	0.112	0.047
CIP 1	4	3.72	0.206	0.773	2.11	0.455		0.048	0.011	0.029	0.099	0.014
CIP 2	4	4.196	-0.187	0.788	1.823	0.346		0.059	0.056	0.057	0.027	0.055
CIP 3	4	4.74	0.524	0.778	2.018	0.32		0.098	0.408	0.052	0.067	0.009
CIP 4	4	4.74	0.365	0.773	1.539	0.39		0.075	0.133	0.017	0.097	0.069
CIP 1	6	3.61	0.079	0.757	1.942	0.252		0.058	0.01	0.049	0.067	0.075
CIP 2	6	3.487	0.299	0.448	2.99	0.172		0.185	0.142	0.074	0.099	0.111
CIP 3	6	5.077	0.195	0.691	1.77	0.284		0.171	0.183	0.148	0.101	0.064
CIP 4	6	5.342	0.037	0.802	2.341	0.27		0.102	0.048	0.047	0.073	0.101
CIP 1	8	4.324	-0.362	0.755	3.855	-0.026		0.271	0.055	0.097	0.075	0.096
CIP 2	8	4.364	-0.365	0.485	3.618	0.172		0.151	0.037	0.002	0.075	0.051
CIP 3	8	5.259	0.077	0.522	1.816	0.123		0.098	0.166	0.03	0.086	0.109
CIP 4	8	4.943	-0.366	0.655	3.172	0.12		0.054	0.07	0.118	0.069	0.083
DAP 1	2	-0.16	3.477	0.861	1.629	0.535		0.039	0.071	0.051	0.113	0.286
DAP 2	2	-0.155	3.344	1.083	0.6	0.418		0.091	0.052	0.097	0.061	0.094
DAP 3	2	0.032	3.464	0.842	3.098	0.676		0.03	0.06	0.019	0.046	0.203
DAP 4	2	-0.143	3.337	0.892	3.312	0.475		0.075	0.063	0.031	0.111	0.146
DAP 1	4	-0.22	3.375	0.94	-0.029	0.729		0.325	0.084	0.069	0.07	0.11
DAP 2	4	-0.367	5.053	1.139	2.772	0.72		0.128	0.008	0.083	0.05	0.022
DAP 3	4	0.228	3.596	0.814	2.395	0.55		0.021	0.041	0.087	0.038	0.012
DAP 4	4	-0.043	4.535	0.84	2.104	0.459		0.358	0.234	0.063	0.054	0.13
DAP 1	6	0.259	3.467	0.751	1.582	0.806		0.134	0.021	0.017	0.161	0.039
DAP 2	6	0.757	3.18	0.769	-0.153	0.563		0.067	0.04	0.086	0.163	0.041
DAP 3	6	1.125	4.64	1.119	1.817	0.681		0.241	0.062	0.097	0.059	0.033
DAP 4	6	0.23	3.358	0.769	1.637	0.493		0.011	0.054	0.078	0.081	0.161
DAP 1	8	0.15	4.043	0.865	2.222	0.424		0.081	0.205	0.07	0.158	0.15
DAP 2	8	-0.087	4.448	0.929	-7.082	0.694		0.051	0.129	0.025	0.231	0.089
DAP 3	8	-0.184	5.467	1.409	0.52	1.078		0.191	0.078	0.006	0.09	0.155
DAP 4	8	0.279	4.751	1.32	1.272	1.134		0.037	0.107	0.095	0.082	0.152
DOX 1	2	0.803	0.502	0.693	1.248	0.086		0.094	0.182	0.097	0.113	0.055
DOX 2	2	0.559	1.249	0.803	1.174	0.184		0.08	0.367	0.067	0.097	0.119
DOX 3	2	1.171	0.652	0.385	1.192	0.131		0.156	0.064	0.068	0.055	0.063
DOX 4	2	0.122	0.851	0.581	1.323	0.236		0.183	0.159	0.023	0.122	0.12
DOX 1	4	0.175	1.062	2.03	1.314	0.138		0.125	0.14	0.047	0.142	0.12
DOX 2	4	1.631	0.769	1.97	1.198	0.037		0.186	0.185	0.1	0.152	0.054
DOX 3	4	0.747	-0.409	2.909	2.686	0.058		0.069	0.014	0.173	0.109	0.016
DOX 4	4	-0.095	0.072	1.569	1.271	0.088		0.378	0.005	0.181	0.161	0.082
DOX 1	6	-0.044	0.057	1.839	0.549	0.637		0.135	0.019	0.112	0.383	0.026
DOX 2	6	0.258	0.068	1.92	0.727	0.619		0.171	0.007	0.138	0.178	0.05
DOX 3	6	0.872	-0.281	2.138	1.903	0.767		0.049	0.089	0.111	0.032	0.159
DOX 4	6	0.241	0.44	1.873	0.379	0.618		0.077	0.185	0.216	0.285	0.124
DOX 1	8	0.251	0.872	1.93	0.367	0.507		0.072	0.051	0.252	0.23	0.163
DOX 2	8	-0.163	0.476	2.131	0.365	0.308		0.083	0.051	0.196	0.145	0.098
DOX 3	8	0.683	-0.35	2.018	1.702	0.502		0.027	0.019	0.257	0.37	0.209
DOX 4	8	0.238	-0.051	2.634	1.41	0.141		0.126	0.08	0.13	0.19	0.115
CRO 1	2	0.512	0.82	0.361	4.954	0.204		0.106	0.042	0.009	0.281	0.159
CRO 2	2	0.267	1.29	0.499	5.179	0.539		0.076	0.177	0.022	0.242	0.083
CRO 3	2	0.456	1.084	0.488	4.969	0.31		0.099	0.053	0.032	0.563	0.053
CRO 4	2	0.158	1.17	0.287	4.879	0.499		0.09	0.044	0.039	0.641	0.098
CRO 1	4	0.081	0.88	0.301	6.397	0.241		0.031	0.086	0.06	0.326	0.069
CRO 2	4	-0.022	0.814	0.221	5.126	0.736		0.035	0.048	0.089	0.534	0.072
CRO 3	4	0.138	0.787	0.491	5.273	0.325		0.018	0.035	0.112	0.37	0.083
CRO 4	4	0.165	0.756	0.146	4.756	0.538		0.181	0.028	0.065	0.723	0.03
CRO 1	6	-0.165	1.413	0.059	5.667	0.209		0.035	0.114	0.052	0.214	0.088
CRO 2	6	0.627	0.93	-0.102	5.138	0.985		0.06	0.033	0.029	0.067	0.018
CRO 3	6	-0.195	0.406	-0.858	5.97	0.181		0.106	0.046	0.123	0.165	0.047
CRO 4	6	-0.065	0.645	-1.029	6.348	0.104		0.047	0.066	0.051	0.113	0.04
CRO 1	8	-0.229	1.785	-0.2	6.932	0.366		0.197	0.034	0.125	0.274	0.118
CRO 2	8	-0.845	0.29	-1.019	6.138	0.552		0.504	0.041	0.117	0.101	0.044
CRO 3	8	-0.67	0.139	-1.201	5.987	1.036		0.5	0.058	0.059	0.105	0.055
CRO 4	8	-1.772	0.005	-1.239	4.868	0.871		1	0.122	0.027	0.025	0.091
LZD 1	2	0.017	1.315	0.42	0.347	0.52		0.051	0.113	0.06	0.137	0.019
LZD 2	2	0.345	0.995	0.19	0.83	0.88		0.112	0.107	0.085	0.062	0.078
LZD 3	2	0.085	1.737	-0.028	0.661	0.946		0.017	0.306	0.011	0.136	0.03
LZD 4	2	0.098	1.75	0.071	0.691	1.165		0.031	0.147	0.198	0.153	0.228
LZD 1	4	0.106	1.565	0.165	1.246	2.164		0.139	0.133	0.025	0.28	0.082
LZD 2	4	0.226	1.399	-0.239	0.663	4.084		0.092	0.077	0.082	0.345	0.185
LZD 3	4	0.347	1.331	-0.21	-1.583	0.281		0.024	0.361	0.105	0.805	0.039
LZD 4	4	0.047	0.629	-0.185	1.492	1.747		0.04	0.097	0.094	0.233	0.312
LZD 1	6	0.532	0.283	-0.141	1.007	4.447		0.061	0.071	0.118	0.157	0.504
LZD 2	6	0.402	0.166	-0.146	-1.151	3.345		0.032	0.055	0.252	0.515	0.32
LZD 3	6	0.179	0.454	0.154	0.337	1.445		0.068	0.093	0.087	0.193	0.005
LZD 4	6	0.407	1.559	0.19	-0.347	3.487		0.089	0.415	0.052	0.136	0.219
LZD 1	8	0.442	0.985	-0.008	-0.681	4.296		0.026	0.223	0.106	0.274	0.064
LZD 2	8	0.624	1.219	0.079	-2.656	5.126		0.019	0.284	0.223	0.16	0.079
LZD 3	8	0.099	1.346	0.162	0.971	1.781		0.068	0.171	0.132	0.183	0.164
LZD 4	8	0.371	0.944	0.091	-0.775	5.033		0.031	0.114	0.208	0.153	0.21

## Sheet: Fig2ABC
A
			Testing Drug (Mean)
Replicate	Time (Day)	CIP	DAP	DOX	CRO	LZD
CIP 1	8	4.324	-0.362	0.755	3.855	-0.026
CIP 2	8	4.364	-0.365	0.485	3.618	0.172
CIP 3	8	5.259	0.077	0.522	1.816	0.123
CIP 4	8	4.943	-0.366	0.655	3.172	0.12
DAP 1	8	0.15	4.043	0.865	2.222	0.424
DAP 2	8	-0.087	4.448	0.929	-7.082	0.694
DAP 3	8	-0.184	5.467	1.409	0.52	1.078
DAP 4	8	0.279	4.751	1.32	1.272	1.134
DOX 1	8	0.251	0.872	1.93	0.367	0.507
DOX 2	8	-0.163	0.476	2.131	0.365	0.308
DOX 3	8	0.683	-0.35	2.018	1.702	0.502
DOX 4	8	0.238	-0.051	2.634	1.41	0.141
CRO 1	8	-0.229	1.785	-0.2	6.932	0.366
CRO 2	8	-0.845	0.29	-1.019	6.138	0.552
CRO 3	8	-0.67	0.139	-1.201	5.987	1.036
CRO 4	8	-1.772	0.005	-1.239	4.868	0.871
LZD 1	8	0.442	0.985	-0.008	-0.681	4.296
LZD 2	8	0.624	1.219	0.079	-2.656	5.126
LZD 3	8	0.099	1.346	0.162	0.971	1.781
LZD 4	8	0.371	0.944	0.091	-0.775	5.033
B
			Testing Drug (Mean)								Testing Drug (Mean)								Testing Drug (Mean)								Testing Drug (Mean)
Replicate	Time (Day)	CIP	DAP	DOX	CRO	LZD		Replicate	Time (Day)	CIP	DAP	DOX	CRO	LZD		Replicate	Time (Day)	CIP	DAP	DOX	CRO	LZD		Replicate	Time (Day)	CIP	DAP	DOX	CRO	LZD
CIP 1	0-2	3.652	0.15	0.915	1.994	0.419		CIP 1	2-4	0.068	0.056	-0.142	0.116	0.036		CIP 1	4-6	-0.11	-0.127	-0.016	-0.168	-0.203		CIP 1	6-8	0.714	-0.441	-0.002	1.913	-0.278
CIP 2	0-2	3.613	0.163	0.876	2.019	0.439		CIP 2	2-4	0.583	-0.35	-0.088	-0.196	-0.093		CIP 2	4-6	-0.709	0.486	-0.34	1.167	-0.174		CIP 2	6-8	0.877	-0.664	0.037	0.628	0
CIP 3	0-2	3.106	0.019	0.715	1.731	0.32		CIP 3	2-4	1.634	0.505	0.063	0.287	0		CIP 3	4-6	0.337	-0.329	-0.087	-0.248	-0.036		CIP 3	6-8	0.182	-0.118	-0.169	0.046	-0.161
CIP 4	0-2	3.535	0.428	0.717	1.529	0.313		CIP 4	2-4	1.205	-0.063	0.056	0.01	0.077		CIP 4	4-6	0.602	-0.328	0.029	0.802	-0.12		CIP 4	6-8	-0.399	-0.403	-0.147	0.831	-0.15
DAP 1	0-2	-0.16	3.477	0.861	1.629	0.535		DAP 1	2-4	-0.06	-0.102	0.079	-1.658	0.194		DAP 1	4-6	0.479	0.092	-0.189	1.611	0.077		DAP 1	6-8	-0.109	0.576	0.114	0.64	-0.382
DAP 2	0-2	-0.155	3.344	1.083	0.6	0.418		DAP 2	2-4	-0.212	1.709	0.056	2.172	0.302		DAP 2	4-6	1.124	-1.873	-0.37	-2.925	-0.157		DAP 2	6-8	-0.844	1.268	0.16	-6.929	0.131
DAP 3	0-2	0.032	3.464	0.842	3.098	0.676		DAP 3	2-4	0.196	0.132	-0.028	-0.703	-0.126		DAP 3	4-6	0.897	1.044	0.305	-0.578	0.131		DAP 3	6-8	-1.309	0.827	0.29	-1.297	0.397
DAP 4	0-2	-0.143	3.337	0.892	3.312	0.475		DAP 4	2-4	0.1	1.198	-0.052	-1.208	-0.016		DAP 4	4-6	0.273	-1.177	-0.071	-0.467	0.034		DAP 4	6-8	0.049	1.393	0.551	-0.365	0.641
DOX 1	0-2	0.803	0.502	0.693	1.248	0.086		DOX 1	2-4	-0.628	0.56	1.337	0.066	0.052		DOX 1	4-6	-0.219	-1.005	-0.191	-0.765	0.499		DOX 1	6-8	0.295	0.815	0.091	-0.182	-0.13
DOX 2	0-2	0.559	1.249	0.803	1.174	0.184		DOX 2	2-4	1.072	-0.48	1.167	0.024	-0.147		DOX 2	4-6	-1.373	-0.701	-0.05	-0.471	0.582		DOX 2	6-8	-0.421	0.408	0.211	-0.362	-0.311
DOX 3	0-2	1.171	0.652	0.385	1.192	0.131		DOX 3	2-4	-0.424	-1.061	2.524	1.494	-0.073		DOX 3	4-6	0.125	0.128	-0.771	-0.783	0.709		DOX 3	6-8	-0.189	-0.069	-0.12	-0.201	-0.265
DOX 4	0-2	0.122	0.851	0.581	1.323	0.236		DOX 4	2-4	-0.217	-0.779	0.988	-0.052	-0.148		DOX 4	4-6	0.336	0.368	0.304	-0.892	0.53		DOX 4	6-8	-0.003	-0.491	0.761	1.031	-0.477
CRO 1	0-2	0.512	0.82	0.361	4.954	0.204		CRO 1	2-4	-0.431	0.06	-0.06	1.443	0.037		CRO 1	4-6	-0.246	0.533	-0.242	-0.73	-0.032		CRO 1	6-8	-0.064	0.372	-0.259	1.265	0.157
CRO 2	0-2	0.267	1.29	0.499	5.179	0.539		CRO 2	2-4	-0.289	-0.476	-0.278	-0.053	0.197		CRO 2	4-6	0.649	0.116	-0.323	0.012	0.249		CRO 2	6-8	-1.472	-0.64	-0.917	1	-0.433
CRO 3	0-2	0.456	1.084	0.488	4.969	0.31		CRO 3	2-4	-0.318	-0.297	0.003	0.304	0.015		CRO 3	4-6	-0.333	-0.381	-1.349	0.697	-0.144		CRO 3	6-8	-0.475	-0.267	-0.343	0.017	0.855
CRO 4	0-2	0.158	1.17	0.287	4.879	0.499		CRO 4	2-4	0.007	-0.414	-0.141	-0.123	0.039		CRO 4	4-6	-0.23	-0.111	-1.175	1.592	-0.434		CRO 4	6-8	-1.707	-0.64	-0.21	-1.48	0.767
LZD 1	0-2	0.017	1.315	0.42	0.347	0.52		LZD 1	2-4	0.089	0.25	-0.255	0.899	1.644		LZD 1	4-6	0.426	-1.282	-0.306	-0.239	2.283		LZD 1	6-8	-0.09	0.702	0.133	-1.688	-0.151
LZD 2	0-2	0.345	0.995	0.19	0.83	0.88		LZD 2	2-4	-0.119	0.404	-0.429	-0.167	3.204		LZD 2	4-6	0.176	-1.233	0.093	-1.814	-0.739		LZD 2	6-8	0.222	1.053	0.225	-1.505	1.781
LZD 3	0-2	0.085	1.737	-0.028	0.661	0.946		LZD 3	2-4	0.262	-0.406	-0.182	-2.244	-0.665		LZD 3	4-6	-0.168	-0.877	0.364	1.92	1.164		LZD 3	6-8	-0.08	0.892	0.008	0.634	0.336
LZD 4	0-2	0.098	1.75	0.071	0.691	1.165		LZD 4	2-4	-0.051	-1.121	-0.256	0.801	0.582		LZD 4	4-6	0.36	0.93	0.375	-1.839	1.74		LZD 4	6-8	-0.036	-0.615	-0.099	-0.428	1.546
C
Inst. Coll Effects	0.5124	0.5124	0.5124	0.5124	0.5124	0.5124	0.5124	0.5124	0.5124	0.5124	0.4922	0.4922	0.4922	0.4922	0.4922	0.4202	0.4202	0.4202	0.4202	0.4202	0.4202	0.4202	0.4202	0.4202	0.4202	0.3713	0.3713	0.3713	0.3713	0.3713	0.3027	0.3027	0.3027	0.3027	0.3027	0.2963	0.2963	0.2963	0.2963	0.2963	0.2038	0.2038	0.2038	0.2038	0.2038	0.1984	0.1984	0.1984	0.1984
Res to Selecting Drug	0.2811	0.2811	0.2811	0.2811	0.2811	0.3845	0.3845	0.3845	0.3845	0.3845	0.5196	0.5196	0.5196	0.5196	0.5196	0.5809	0.5809	0.5809	0.5809	0.5809	0.693	0.693	0.693	0.693	0.693	0.8029	0.8029	0.8029	0.8029	0.8029	0.8799	0.8799	0.8799	0.8799	0.8799	0.946	0.946	0.946	0.946	0.946	1.1649	1.1649	1.1649	1.1649	1.1649	1.4455	1.4455	1.4455	1.4455
Prob of CS	0.0556	0.0556	0.0556	0.0556	0.0556	0.0556	0.0556	0.0556	0.0556	0.0556	0.05	0.05	0.05	0.05	0.05	0.0682	0.0682	0.0682	0.0682	0.0682	0.0682	0.0682	0.0682	0.0682	0.0682	0.0769	0.0769	0.0769	0.0769	0.0769	0.0833	0.0833	0.0833	0.0833	0.0833	0.0781	0.0781	0.0781	0.0781	0.0781	0.0795	0.0795	0.0795	0.0795	0.0795	0.0714	0.0714	0.0714	0.0714
[truncated: 351 more columns]

## Sheet: Fig3BC
B
	LZD-CRO																CRO-DOX															CIP-CRO
	Day 2																Day 2
Strain	Replicate															Strain	Replicate														Strain	Replicate
						OD MEAS.																OD MEAS.										Day 2					OD MEAS.
	conc	0	2	25	50	100	200	300	400	500	600	800	1000				conc	0	80	160	240	320	400	480	560	640	720	800	880			conc	0	2	25	50	100	200	300	400	500	600	800	1000
1	1	0.773	0.514	0.421	0.395	0.333	0.257	0.235	0.157	0.122	0.106	0.098	0.105			1	1	0.698	0.543	0.44	0.294	0.171	0.142	0.121	0.107	0.108	0.102	0.096	0.092		1	1	0.785	0.509	0.388	0.375	0.31	0.194	0.153	0.124	0.12	0.113	0.099	0.097
	2	0.609	0.505	0.406	0.388	0.312	0.244	0.236	0.155	0.125	0.093	0.083	0.097				2	0.559	0.444	0.407	0.275	0.161	0.126	0.115	0.099	0.097	0.092	0.09	0.092			2	0.622	0.506	0.381	0.354	0.277	0.191	0.129	0.124	0.115	0.107	0.095	0.09
	3	0.606	0.508	0.409	0.385	0.311	0.248	0.241	0.161	0.127	0.093	0.084	0.1				3	0.52	0.424	0.41	0.285	0.161	0.122	0.115	0.117	0.101	0.099	0.087	0.088			3	0.741	0.54	0.447	0.408	0.309	0.265	0.195	0.184	0.177	0.152	0.107	0.1
	4	0.582	0.448	0.44	0.429	0.368	0.267	0.283	0.174	0.123	0.091	0.084	0.1				4	0.54	0.394	0.4	0.275	0.16	0.115	0.113	0.109	0.099	0.089	0.091	0.088			4	0.626	0.416	0.443	0.375	0.337	0.226	0.161	0.129	0.13	0.11	0.095	0.092
2	1	0.603	0.486	0.391	0.399	0.382	0.288	0.267	0.148	0.127	0.09	0.085	0.106			2	1	0.544	0.445	0.408	0.391	0.246	0.165	0.151	0.163	0.122	0.108	0.108	0.103		2	1	0.641	0.434	0.399	0.375	0.257	0.227	0.125	0.12	0.125	0.111	0.102	0.091
	2	0.567	0.401	0.464	0.446	0.4	0.285	0.281	0.143	0.127	0.094	0.086	0.107				2	0.501	0.441	0.44	0.397	0.306	0.204	0.167	0.158	0.141	0.116	0.11	0.108			2	0.584	0.378	0.443	0.322	0.257	0.194	0.127	0.121	0.126	0.11	0.097	0.105
	3	0.547	0.415	0.414	0.418	0.336	0.271	0.301	0.14	0.129	0.1	0.088	0.103				3	0.475	0.393	0.379	0.385	0.26	0.175	0.152	0.138	0.117	0.113	0.098	0.099			3	0.599	0.366	0.356	0.317	0.301	0.222	0.14	0.129	0.132	0.105	0.097	0.088
	4	0.554	0.394	0.349	0.356	0.316	0.294	0.275	0.15	0.135	0.104	0.094	0.096				4	0.478	0.391	0.395	0.401	0.258	0.177	0.148	0.158	0.129	0.121	0.101	0.106			4	0.558	0.403	0.401	0.298	0.351	0.237	0.145	0.139	0.13	0.118	0.099	0.092
3	1	0.764	0.504	0.433	0.402	0.35	0.261	0.269	0.159	0.123	0.104	0.095	0.099			3	1	0.752	0.58	0.465	0.397	0.287	0.199	0.151	0.158	0.15	0.119	0.117	0.12		3	1	0.779	0.516	0.4	0.379	0.311	0.208	0.165	0.126	0.125	0.112	0.096	0.091
	2	0.65	0.505	0.404	0.393	0.321	0.244	0.249	0.156	0.122	0.093	0.083	0.088				2	0.62	0.493	0.438	0.34	0.238	0.174	0.143	0.131	0.117	0.11	0.108	0.114			2	0.745	0.503	0.373	0.354	0.283	0.193	0.157	0.121	0.12	0.107	0.092	0.087
	3	0.615	0.53	0.414	0.382	0.322	0.25	0.266	0.168	0.131	0.093	0.086	0.09				3	0.61	0.486	0.375	0.338	0.246	0.16	0.136	0.131	0.11	0.099	0.093	0.105			3	0.724	0.503	0.393	0.372	0.293	0.212	0.175	0.135	0.137	0.117	0.093	0.09
	4	0.561	0.482	0.453	0.442	0.367	0.301	0.308	0.198	0.143	0.097	0.086	0.089				4	0.553	0.407	0.386	0.353	0.24	0.168	0.139	0.123	0.115	0.104	0.093	0.106			4	0.641	0.458	0.338	0.394	0.302	0.253	0.179	0.14	0.135	0.115	0.096	0.09
4	1	0.584	0.441	0.395	0.409	0.351	0.336	0.328	0.179	0.139	0.097	0.087	0.094			4	1	0.571	0.395	0.386	0.233	0.137	0.103	0.099	0.098	0.089	0.088	0.087	0.091		4	1	0.61	0.449	0.359	0.363	0.321	0.288	0.163	0.151	0.146	0.122	0.101	0.101
	2	0.595	0.386	0.44	0.462	0.41	0.359	0.321	0.171	0.143	0.101	0.088	0.092				2	0.576	0.375	0.397	0.229	0.134	0.094	0.098	0.094	0.088	0.086	0.083	0.092			2	0.549	0.393	0.335	0.304	0.293	0.272	0.182	0.142	0.146	0.121	0.105	0.101
	3	0.543	0.381	0.413	0.452	0.403	0.235	0.329	0.166	0.141	0.111	0.095	0.091				3	0.553	0.37	0.396	0.227	0.139	0.095	0.096	0.089	0.087	0.085	0.08	0.085			3	0.577	0.416	0.315	0.351	0.294	0.286	0.182	0.14	0.146	0.123	0.096	0.093
	4	0.522	0.425	0.436	0.424	0.383	0.344	0.308	0.17	0.139	0.11	0.089	0.098				4	0.578	0.431	0.388	0.25	0.14	0.11	0.1	0.097	0.094	0.087	0.084	0.09			4	0.582	0.412	0.338	0.306	0.271	0.208	0.203	0.152	0.151	0.13	0.107	0.093
5	1	0.79	0.481	0.397	0.365	0.375	0.261	0.214	0.2	0.13	0.161	0.118	0.097			5	1	0.711	0.617	0.501	0.415	0.312	0.237	0.182	0.179	0.139	0.128	0.122	0.124		5	1	0.775	0.446	0.263	0.23	0.183	0.13	0.113	0.104	0.103	0.1	0.09	0.091
	2	0.615	0.494	0.396	0.366	0.364	0.265	0.239	0.194	0.134	0.163	0.121	0.092				2	0.631	0.507	0.465	0.348	0.255	0.169	0.166	0.155	0.118	0.116	0.118	0.121			2	0.683	0.435	0.238	0.215	0.17	0.124	0.11	0.1	0.101	0.097	0.088	0.082
	3	0.615	0.489	0.38	0.354	0.347	0.272	0.241	0.212	0.151	0.186	0.127	0.093				3	0.585	0.495	0.472	0.335	0.237	0.149	0.146	0.124	0.109	0.105	0.098	0.113			3	0.713	0.456	0.248	0.245	0.198	0.152	0.126	0.114	0.109	0.101	0.088	0.086
	4	0.616	0.432	0.419	0.41	0.427	0.296	0.266	0.242	0.168	0.19	0.136	0.098				4	0.556	0.465	0.444	0.353	0.236	0.133	0.135	0.131	0.11	0.104	0.099	0.106			4	0.606	0.343	0.253	0.267	0.231	0.193	0.14	0.115	0.113	0.103	0.09	0.089
6	1	0.596	0.428	0.34	0.371	0.4	0.325	0.279	0.26	0.202	0.266	0.158	0.11			6	1	0.542	0.409	0.381	0.315	0.239	0.163	0.142	0.133	0.111	0.105	0.1	0.11		6	1	0.566	0.413	0.343	0.367	0.355	0.27	0.242	0.153	0.151	0.126	0.105	0.101
	2	0.578	0.364	0.397	0.372	0.45	0.382	0.349	0.278	0.2	0.262	0.145	0.109				2	0.536	0.42	0.416	0.339	0.242	0.163	0.144	0.133	0.113	0.104	0.106	0.115			2	0.562	0.39	0.339	0.375	0.319	0.272	0.244	0.181	0.162	0.132	0.107	0.108
	3	0.564	0.421	0.386	0.346	0.47	0.35	0.288	0.28	0.204	0.248	0.149	0.112				3	0.505	0.397	0.361	0.333	0.234	0.161	0.137	0.127	0.113	0.11	0.105	0.113			3	0.514	0.448	0.403	0.334	0.341	0.264	0.24	0.178	0.172	0.145	0.103	0.103
	4	0.565	0.441	0.435	0.397	0.39	0.384	0.336	0.276	0.207	0.259	0.152	0.12				4	0.521	0.411	0.373	0.353	0.265	0.226	0.159	0.169	0.132	0.113	0.105	0.117			4	0.581	0.475	0.394	0.453	0.395	0.319	0.258	0.186	0.174	0.145	0.104	0.102
7	1	0.771	0.492	0.422	0.386	0.399	0.297	0.26	0.229	0.15	0.197	0.125	0.106			7	1	0.639	0.435	0.44	0.433	0.331	0.225	0.17	0.189	0.149	0.146	0.135	0.136		7	1	0.745	0.52	0.404	0.374	0.312	0.22	0.173	0.137	0.132	0.116	0.098	0.099
	2	0.625	0.499	0.416	0.384	0.367	0.277	0.241	0.213	0.149	0.187	0.126	0.099				2	0.603	0.408	0.383	0.345	0.232	0.157	0.131	0.122	0.12	0.115	0.116	0.105			2	0.719	0.514	0.393	0.361	0.285	0.214	0.176	0.13	0.135	0.111	0.098	0.091
	3	0.626	0.534	0.45	0.421	0.414	0.339	0.308	0.283	0.209	0.216	0.149	0.112				3	0.551	0.447	0.384	0.362	0.235	0.185	0.138	0.167	0.12	0.118	0.109	0.11			3	0.723	0.503	0.397	0.359	0.305	0.245	0.189	0.158	0.152	0.124	0.098	0.095
	4	0.585	0.399	0.493	0.391	0.461	0.331	0.325	0.274	0.2	0.239	0.152	0.105				4	0.535	0.41	0.354	0.35	0.207	0.149	0.156	0.153	0.144	0.126	0.11	0.11			4	0.649	0.518	0.33	0.357	0.285	0.237	0.217	0.162	0.158	0.127	0.099	0.096
8	1	0.587	0.407	0.398	0.399	0.407	0.297	0.263	0.213	0.138	0.192	0.111	0.11			8	1	0.515	0.385	0.404	0.353	0.244	0.194	0.204	0.126	0.123	0.114	0.105	0.099		8	1	0.64	0.45	0.313	0.315	0.261	0.217	0.142	0.128	0.125	0.114	0.093	0.095
	2	0.559	0.382	0.447	0.304	0.469	0.308	0.275	0.203	0.131	0.224	0.125	0.113				2	0.494	0.411	0.348	0.384	0.253	0.174	0.175	0.132	0.123	0.121	0.102	0.101			2	0.612	0.364	0.31	0.317	0.295	0.197	0.18	0.132	0.128	0.115	0.093	0.098
	3	0.547	0.392	0.482	0.476	0.328	0.349	0.282	0.208	0.133	0.219	0.125	0.103				3	0.475	0.377	0.384	0.369	0.223	0.159	0.145	0.13	0.121	0.106	0.097	0.097			3	0.585	0.367	0.369	0.349	0.296	0.22	0.171	0.124	0.13	0.113	0.095	0.09
	4	0.515	0.385	0.438	0.38	0.482	0.364	0.294	0.227	0.15	0.206	0.137	0.114				4	0.468	0.387	0.347	0.377	0.287	0.189	0.178	0.137	0.122	0.115	0.11	0.107			4	0.585	0.406	0.33	0.383	0.277	0.24	0.186	0.142	0.134	0.125	0.097	0.09
9	1	0.755	0.503	0.43	0.386	0.386	0.281	0.227	0.206	0.125	0.169	0.12	0.104			9	1	0.594	0.388	0.397	0.422	0.323	0.228	0.166	0.179	0.165	0.13	0.134	0.126		9	1	0.744	0.517	0.397	0.366	0.275	0.205	0.163	0.125	0.122	0.113	0.1	0.098
	2	0.633	0.5	0.392	0.358	0.365	0.255	0.223	0.195	0.131	0.163	0.118	0.095				2	0.56	0.397	0.367	0.359	0.295	0.175	0.158	0.123	0.12	0.124	0.114	0.109			2	0.68	0.49	0.376	0.327	0.279	0.197	0.157	0.124	0.122	0.107	0.096	0.089
	3	0.613	0.528	0.414	0.364	0.365	0.261	0.222	0.22	0.151	0.182	0.126	0.1				3	0.543	0.425	0.348	0.36	0.282	0.187	0.176	0.129	0.131	0.124	0.112	0.102			3	0.622	0.516	0.389	0.353	0.28	0.222	0.194	0.143	0.131	0.118	0.096	0.093
	4	0.605	0.431	0.351	0.413	0.34	0.269	0.282	0.24	0.166	0.204	0.131	0.1				4	0.483	0.368	0.349	0.32	0.237	0.169	0.15	0.132	0.117	0.11	0.111	0.104			4	0.663	0.498	0.393	0.317	0.309	0.239	0.202	0.147	0.138	0.123	0.097	0.092
10	1	0.613	0.413	0.449	0.32	0.437	0.34	0.336	0.254	0.176	0.258	0.123	0.108			10	1	0.504	0.32	0.43	0.234	0.145	0.112	0.104	0.096	0.095	0.091	0.088	0.088		10	1	0.621	0.499	0.324	0.341	0.272	0.2	0.161	0.125	0.125	0.112	0.094	0.1
	2	0.56	0.364	0.435	0.357	0.392	0.339	0.277	0.271	0.199	0.31	0.138	0.109				2	0.533	0.333	0.414	0.244	0.147	0.117	0.102	0.1	0.095	0.093	0.088	0.093			2	0.571	0.341	0.314	0.295	0.28	0.207	0.157	0.135	0.132	0.117	0.094	0.097
	3	0.545	0.373	0.365	0.351	0.343	0.294	0.297	0.271	0.201	0.273	0.127	0.116				3	0.498	0.316	0.406	0.261	0.141	0.109	0.107	0.099	0.092	0.09	0.088	0.086			3	0.521	0.393	0.283	0.306	0.299	0.208	0.188	0.143	0.137	0.113	0.097	0.096
	4	0.58	0.393	0.428	0.436	0.398	0.358	0.333	0.263	0.192	0.222	0.148	0.113				4	0.592	0.413	0.406	0.298	0.141	0.112	0.107	0.105	0.093	0.09	0.087	0.088			4	0.597	0.435	0.415	0.375	0.309	0.258	0.175	0.144	0.152	0.124	0.096	0.092
11	1	0.764	0.488	0.411	0.372	0.378	0.251	0.21	0.183	0.121	0.154	0.117	0.103			11	1	0.508	0.371	0.471	0.315	0.193	0.147	0.131	0.111	0.111	0.103	0.106	0.1		11	1	0.763	0.545	0.421	0.35	0.321	0.219	0.16	0.135	0.137	0.118	0.096	0.095
	2	0.667	0.5	0.388	0.381	0.349	0.26	0.203	0.179	0.119	0.145	0.113	0.094				2	0.543	0.377	0.45	0.279	0.161	0.151	0.13	0.109	0.096	0.093	0.086	0.088			2	0.679	0.486	0.396	0.32	0.287	0.188	0.145	0.115	0.138	0.105	0.094	0.092
	3	0.656	0.487	0.384	0.336	0.344	0.258	0.206	0.169	0.126	0.151	0.111	0.097				3	0.528	0.405	0.42	0.275	0.161	0.136	0.118	0.109	0.096	0.097	0.088	0.088			3	0.662	0.505	0.402	0.354	0.283	0.226	0.157	0.129	0.153	0.113	0.095	0.093
	4	0.635	0.448	0.431	0.399	0.402	0.265	0.235	0.209	0.142	0.178	0.112	0.098				4	0.576	0.399	0.406	0.291	0.174	0.138	0.113	0.108	0.104	0.097	0.088	0.091			4	0.671	0.48	0.376	0.418	0.322	0.239	0.209	0.128	0.133	0.119	0.093	0.093
12	1	0.612	0.444	0.425	0.368	0.326	0.281	0.304	0.247	0.166	0.219	0.124	0.113			12	1	0.524	0.405	0.394	0.424	0.308	0.203	0.154	0.127	0.122	0.102	0.108	0.098		12	1	0.664	0.441	0.408	0.364	0.337	0.223	0.123	0.118	0.123	0.111	0.094	0.096
	2	0.601	0.397	0.396	0.435	0.405	0.368	0.329	0.268	0.192	0.241	0.13	0.116				2	0.514	0.388	0.414	0.431	0.317	0.206	0.159	0.166	0.138	0.111	0.101	0.099			2	0.674	0.389	0.393	0.357	0.305	0.222	0.138	0.123	0.12	0.112	0.097	0.096
	3	0.607	0.387	0.413	0.415	0.378	0.345	0.297	0.256	0.172	0.242	0.132	0.109				3	0.532	0.386	0.381	0.442	0.307	0.194	0.168	0.146	0.121	0.119	0.102	0.099			3	0.611	0.364	0.487	0.393	0.336	0.268	0.15	0.127	0.127	0.116	0.094	0.091
	4	0.582	0.408	0.365	0.432	0.384	0.331	0.294	0.25	0.209	0.272	0.137	0.122				4	0.498	0.429	0.425	0.488	0.353	0.204	0.175	0.18	0.148	0.162	0.157	0.105			4	0.635	0.435	0.488	0.351	0.336	0.288	0.18	0.147	0.156	0.118	0.095	0.096
	Day 4																Day 4															Day 4					OD MEAS.
	conc	0	2	25	50	100	200	300	400	500	600	800	1000				conc	0	80	160	240	320	400	480	560	640	720	800	880			conc	0	2	25	50	100	200	300	400	500	600	800	1000
1	1	0.812	0.499	0.404	0.393	0.322	0.231	0.177	0.139	0.129	0.094	0.087	0.096			1	1	0.755	0.6	0.47	0.257	0.188	0.103	0.113	0.102	0.099	0.097	0.094	0.095		1	1	0.79	0.499	0.352	0.302	0.236	0.165	0.135	0.118	0.114	0.108	0.099	0.1
	2	0.64	0.497	0.378	0.37	0.297	0.223	0.17	0.142	0.13	0.095	0.084	0.088				2	0.623	0.434	0.416	0.238	0.155	0.1	0.108	0.098	0.097	0.093	0.092	0.091			2	0.702	0.469	0.309	0.292	0.203	0.14	0.115	0.111	0.112	0.104	0.097	0.095
	3	0.627	0.51	0.386	0.357	0.291	0.219	0.17	0.136	0.136	0.092	0.084	0.088				3	0.587	0.433	0.395	0.21	0.143	0.094	0.102	0.095	0.094	0.09	0.089	0.088			3	0.706	0.489	0.326	0.296	0.212	0.144	0.115	0.108	0.109	0.106	0.097	0.097
	4	0.626	0.454	0.408	0.397	0.332	0.244	0.195	0.151	0.136	0.092	0.083	0.09				4	0.588	0.401	0.403	0.228	0.146	0.098	0.104	0.101	0.094	0.093	0.087	0.089			4	0.639	0.385	0.347	0.338	0.183	0.139	0.135	0.113	0.114	0.108	0.1	0.097
2	1	0.606	0.442	0.396	0.404	0.345	0.305	0.207	0.168	0.151	0.095	0.088	0.095			2	1	0.576	0.469	0.432	0.319	0.185	0.138	0.13	0.109	0.097	0.098	0.089	0.09		2	1	0.66	0.434	0.347	0.319	0.301	0.234	0.16	0.13	0.132	0.115	0.106	0.102
	2	0.586	0.381	0.429	0.463	0.35	0.333	0.252	0.161	0.134	0.102	0.086	0.094				2	0.541	0.452	0.458	0.326	0.202	0.137	0.122	0.115	0.102	0.099	0.094	0.092			2	0.551	0.376	0.311	0.357	0.266	0.224	0.181	0.124	0.127	0.114	0.099	0.097
	3	0.54	0.368	0.48	0.401	0.309	0.35	0.201	0.158	0.125	0.105	0.091	0.099				3	0.524	0.428	0.419	0.312	0.185	0.141	0.118	0.111	0.098	0.094	0.089	0.089			3	0.579	0.394	0.351	0.344	0.312	0.197	0.17	0.133	0.135	0.12	0.101	0.089
	4	0.573	0.436	0.444	0.409	0.362	0.285	0.225	0.168	0.145	0.106	0.097	0.098				4	0.542	0.435	0.428	0.376	0.209	0.138	0.125	0.117	0.105	0.099	0.091	0.099			4	0.56	0.39	0.361	0.33	0.339	0.265	0.181	0.15	0.138	0.118	0.102	0.091
3	1	0.786	0.494	0.433	0.427	0.371	0.265	0.205	0.162	0.147	0.103	0.094	0.098			3	1	0.84	0.63	0.539	0.421	0.388	0.241	0.196	0.135	0.123	0.121	0.114	0.127		3	1	0.82	0.512	0.397	0.362	0.289	0.213	0.067	0.067	0.067	0.067	0.067	0.066
	2	0.665	0.515	0.417	0.398	0.327	0.272	0.203	0.161	0.134	0.096	0.088	0.091				2	0.686	0.515	0.493	0.362	0.259	0.158	0.13	0.114	0.109	0.101	0.098	0.101			2	0.689	0.479	0.362	0.33	0.273	0.188	0.147	0.119	0.12	0.106	0.096	0.092
	3	0.669	0.506	0.426	0.404	0.33	0.259	0.203	0.175	0.148	0.098	0.089	0.091				3	0.673	0.532	0.46	0.368	0.234	0.166	0.129	0.112	0.109	0.099	0.093	0.102			3	0.696	0.487	0.37	0.339	0.276	0.198	0.245	0.217	0.215	0.169	0.122	0.113
	4	0.605	0.453	0.443	0.454	0.405	0.336	0.252	0.2	0.167	0.102	0.088	0.093				4	0.579	0.477	0.461	0.351	0.229	0.168	0.131	0.123	0.116	0.105	0.095	0.1			4	0.642	0.421	0.377	0.392	0.276	0.238	0.197	0.128	0.132	0.113	0.098	0.097
4	1	0.592	0.46	0.371	0.407	0.346	0.298	0.196	0.166	0.145	0.102	0.094	0.098			4	1	0.607	0.468	0.476	0.263	0.174	0.129	0.127	0.109	0.111	0.102	0.095	0.099		4	1	0.665	0.466	0.379	0.348	0.34	0.22	0.148	0.126	0.127	0.119	0.099	0.104
	2	0.56	0.407	0.43	0.433	0.355	0.339	0.229	0.173	0.148	0.105	0.095	0.099				2	0.564	0.487	0.407	0.28	0.167	0.133	0.129	0.12	0.103	0.108	0.099	0.098			2	0.653	0.329	0.311	0.34	0.345	0.228	0.164	0.128	0.121	0.118	0.092	0.099
	3	0.579	0.352	0.407	0.384	0.331	0.309	0.218	0.176	0.121	0.104	0.098	0.093				3	0.591	0.46	0.436	0.284	0.171	0.138	0.117	0.117	0.1	0.104	0.094	0.096			3	0.625	0.338	0.408	0.343	0.311	0.177	0.178	0.127	0.131	0.115	0.095	0.088
	4	0.483	0.388	0.458	0.357	0.367	0.297	0.195	0.172	0.145	0.104	0.103	0.105				4	0.561	0.461	0.381	0.35	0.21	0.176	0.139	0.119	0.112	0.11	0.1	0.102			4	0.625	0.423	0.314	0.29	0.334	0.245	0.171	0.14	0.135	0.11	0.097	0.09
5	1	0.826	0.515	0.431	0.416	0.363	0.257	0.207	0.163	0.137	0.103	0.091	0.094			5	1	0.818	0.597	0.51	0.29	0.212	0.209	0.175	0.122	0.106	0.102	0.103	0.109		5	1	0.757	0.518	0.441	0.417	0.348	0.229	0.18	0.14	0.132	0.121	0.1	0.097
	2	0.669	0.525	0.403	0.388	0.325	0.257	0.203	0.16	0.134	0.093	0.087	0.088				2	0.67	0.52	0.472	0.253	0.182	0.132	0.112	0.103	0.105	0.099	0.094	0.09			2	0.687	0.501	0.386	0.356	0.294	0.206	0.144	0.12	0.116	0.107	0.097	0.092
	3	0.656	0.527	0.414	0.398	0.333	0.262	0.207	0.168	0.145	0.091	0.087	0.088				3	0.647	0.566	0.48	0.27	0.206	0.136	0.108	0.105	0.099	0.098	0.093	0.096			3	0.7	0.496	0.418	0.363	0.316	0.202	0.155	0.12	0.125	0.107	0.096	0.094
	4	0.645	0.543	0.436	0.42	0.37	0.322	0.242	0.192	0.16	0.094	0.086	0.09				4	0.6	0.485	0.465	0.284	0.192	0.117	0.116	0.108	0.1	0.095	0.094	0.092			4	0.651	0.377	0.392	0.384	0.316	0.281	0.185	0.138	0.135	0.115	0.1	0.093
6	1	0.638	0.503	0.378	0.389	0.404	0.32	0.279	0.191	0.161	0.102	0.091	0.098			6	1	0.608	0.494	0.424	0.257	0.173	0.117	0.119	0.109	0.098	0.09	0.089	0.117		6	1	0.64	0.416	0.422	0.37	0.329	0.29	0.215	0.143	0.144	0.127	0.109	0.1
	2	0.627	0.411	0.468	0.44	0.371	0.36	0.265	0.185	0.164	0.097	0.089	0.099				2	0.554	0.452	0.388	0.315	0.172	0.108	0.106	0.101	0.097	0.093	0.091	0.097			2	0.555	0.392	0.386	0.389	0.312	0.282	0.235	0.153	0.168	0.129	0.105	0.106
	3	0.611	0.468	0.437	0.414	0.37	0.312	0.26	0.176	0.134	0.1	0.093	0.096				3	0.519	0.425	0.42	0.317	0.173	0.095	0.103	0.099	0.099	0.095	0.086	0.091			3	0.563	0.393	0.415	0.396	0.342	0.282	0.227	0.162	0.148	0.123	0.098	0.091
	4	0.617	0.438	0.469	0.382	0.405	0.287	0.227	0.167	0.154	0.102	0.096	0.099				4	0.542	0.477	0.445	0.32	0.219	0.163	0.131	0.118	0.102	0.096	0.093	0.095			4	0.588	0.402	0.393	0.383	0.407	0.278	0.225	0.176	0.149	0.139	0.094	0.092
7	1	0.817	0.502	0.439	0.418	0.363	0.276	0.219	0.172	0.145	0.099	0.093	0.097			7	1	0.801	0.616	0.583	0.333	0.252	0.2	0.127	0.141	0.112	0.112	0.105	0.119		7	1	0.768	0.516	0.419	0.39	0.322	0.202	0.156	0.128	0.119	0.112	0.093	0.095
	2	0.687	0.526	0.419	0.406	0.35	0.277	0.209	0.164	0.14	0.1	0.091	0.087				2	0.649	0.526	0.482	0.319	0.193	0.136	0.121	0.109	0.108	0.105	0.1	0.096			2	0.693	0.49	0.352	0.342	0.263	0.171	0.139	0.112	0.108	0.101	0.093	0.089
	3	0.672	0.548	0.428	0.406	0.352	0.282	0.22	0.169	0.152	0.098	0.089	0.093				3	0.622	0.546	0.434	0.298	0.203	0.152	0.121	0.131	0.119	0.101	0.097	0.097			3	0.685	0.49	0.385	0.348	0.273	0.178	0.151	0.121	0.114	0.104	0.091	0.092
	4	0.639	0.461	0.454	0.453	0.408	0.334	0.256	0.205	0.165	0.104	0.088	0.086				4	0.619	0.513	0.444	0.293	0.204	0.131	0.121	0.125	0.108	0.104	0.092	0.101			4	0.656	0.471	0.431	0.422	0.33	0.203	0.158	0.129	0.12	0.107	0.091	0.094
8	1	0.639	0.51	0.413	0.391	0.34	0.353	0.275	0.165	0.163	0.109	0.094	0.09			8	1	0.606	0.481	0.451	0.31	0.218	0.156	0.136	0.112	0.105	0.099	0.089	0.107		8	1	0.65	0.491	0.352	0.328	0.337	0.262	0.168	0.135	0.133	0.119	0.096	0.1
	2	0.608	0.427	0.433	0.426	0.356	0.384	0.266	0.193	0.15	0.112	0.095	0.087				2	0.601	0.46	0.375	0.288	0.174	0.115	0.13	0.125	0.109	0.095	0.092	0.096			2	0.618	0.424	0.31	0.287	0.31	0.252	0.175	0.146	0.126	0.109	0.093	0.104
	3	0.591	0.375	0.411	0.41	0.357	0.323	0.236	0.185	0.145	0.107	0.096	0.096				3	0.532	0.481	0.438	0.31	0.148	0.084	0.108	0.1	0.096	0.083	0.086	0.094			3	0.604	0.416	0.349	0.337	0.288	0.246	0.185	0.133	0.131	0.116	0.094	0.092
	4	0.586	0.409	0.405	0.403	0.345	0.33	0.241	0.173	0.159	0.097	0.099	0.103				4	0.54	0.46	0.438	0.325	0.181	0.152	0.11	0.107	0.099	0.097	0.089	0.093			4	0.584	0.419	0.332	0.345	0.31	0.266	0.208	0.146	0.137	0.112	0.094	0.09
9	1	0.781	0.467	0.389	0.375	0.328	0.236	0.197	0.166	0.158	0.1	0.093	0.101			9	1	0.798	0.635	0.537	0.314	0.191	0.182	0.137	0.143	0.112	0.109	0.106	0.101		9	1	0.732	0.614	0.539	0.515	0.458	0.343	0.163	0.133	0.119	0.11	0.099	0.096
	2	0.689	0.482	0.358	0.347	0.289	0.226	0.19	0.147	0.13	0.09	0.084	0.089				2	0.681	0.549	0.432	0.306	0.173	0.117	0.123	0.102	0.101	0.101	0.1	0.091			2	0.66	0.5	0.355	0.348	0.261	0.19	0.138	0.12	0.112	0.101	0.091	0.089
	3	0.669	0.48	0.367	0.335	0.284	0.23	0.19	0.145	0.122	0.089	0.087	0.088				3	0.667	0.56	0.465	0.314	0.208	0.13	0.112	0.117	0.11	0.116	0.094	0.095			3	0.681	0.485	0.382	0.351	0.262	0.203	0.16	0.121	0.115	0.11	0.106	0.089
	4	0.632	0.488	0.417	0.383	0.328	0.254	0.224	0.175	0.133	0.09	0.087	0.088				4	0.612	0.512	0.461	0.327	0.2	0.164	0.122	0.124	0.114	0.112	0.099	0.096			4	0.678	0.477	0.389	0.388	0.283	0.181	0.159	0.118	0.124	0.115	0.095	0.093
10	1	0.65	0.402	0.432	0.435	0.359	0.32	0.235	0.156	0.141	0.095	0.093	0.095			10	1	0.599	0.495	0.424	0.283	0.171	0.147	0.118	0.104	0.113	0.105	0.099	0.103		10	1	0.678	0.465	0.4	0.342	0.317	0.216	0.144	0.119	0.123	0.107	0.094	0.096
	2	0.671	0.406	0.422	0.449	0.366	0.336	0.253	0.169	0.149	0.1	0.092	0.094				2	0.551	0.492	0.446	0.305	0.187	0.125	0.124	0.103	0.107	0.103	0.092	0.092			2	0.634	0.401	0.326	0.31	0.253	0.2	0.156	0.122	0.121	0.106	0.091	0.099
	3	0.598	0.436	0.361	0.413	0.328	0.302	0.202	0.164	0.13	0.104	0.097	0.094				3	0.553	0.483	0.425	0.361	0.185	0.121	0.119	0.105	0.101	0.091	0.092	0.092			3	0.619	0.369	0.373	0.34	0.285	0.229	0.161	0.119	0.119	0.103	0.093	0.092
	4	0.653	0.466	0.473	0.405	0.422	0.311	0.218	0.169	0.144	0.104	0.094	0.095				4	0.522	0.465	0.444	0.384	0.214	0.152	0.131	0.123	0.099	0.095	0.093	0.098			4	0.577	0.373	0.348	0.32	0.312	0.222	0.182	0.129	0.125	0.108	0.091	0.09
11	1	0.788	0.507	0.448	0.435	0.366	0.291	0.197	0.187	0.133	0.104	0.097	0.103			11	1	0.857	0.636	0.564	0.343	0.258	0.184	0.141	0.139	0.119	0.115	0.115	0.106		11	1	0.68	0.549	0.431	0.391	0.32	0.204	0.157	0.132	0.12	0.114	0.098	0.099
	2	0.685	0.524	0.402	0.404	0.331	0.269	0.185	0.152	0.115	0.096	0.088	0.093				2	0.702	0.526	0.489	0.372	0.247	0.172	0.145	0.118	0.122	0.107	0.097	0.095			2	0.678	0.492	0.376	0.349	0.269	0.166	0.126	0.107	0.103	0.098	0.092	0.088
	3	0.667	0.542	0.418	0.387	0.305	0.249	0.164	0.162	0.112	0.093	0.087	0.102				3	0.665	0.565	0.453	0.337	0.235	0.183	0.148	0.151	0.126	0.111	0.096	0.094			3	0.62	0.518	0.358	0.347	0.263	0.187	0.143	0.114	0.108	0.103	0.093	0.089
	4	0.626	0.449	0.4	0.407	0.339	0.268	0.188	0.139	0.135	0.095	0.089	0.099				4	0.615	0.534	0.466	0.42	0.222	0.158	0.128	0.129	0.116	0.119	0.108	0.096			4	0.583	0.433	0.48	0.367	0.27	0.204	0.15	0.12	0.112	0.104	0.092	0.086
12	1	0.628	0.48	0.408	0.385	0.366	0.26	0.178	0.13	0.121	0.102	0.092	0.098			12	1	0.661	0.415	0.417	0.259	0.153	0.109	0.11	0.107	0.103	0.096	0.103	0.09		12	1	0.643	0.45	0.382	0.396	0.322	0.243	0.15	0.124	0.118	0.109	0.097	0.092
	2	0.602	0.45	0.452	0.349	0.346	0.285	0.191	0.142	0.127	0.102	0.097	0.102				2	0.706	0.456	0.426	0.272	0.159	0.127	0.113	0.108	0.105	0.096	0.087	0.087			2	0.608	0.354	0.377	0.373	0.335	0.232	0.174	0.126	0.121	0.113	0.096	0.095
	3	0.592	0.435	0.471	0.345	0.35	0.289	0.187	0.143	0.134	0.111	0.097	0.092				3	0.629	0.418	0.415	0.284	0.152	0.121	0.108	0.117	0.102	0.091	0.087	0.086			3	0.58	0.364	0.459	0.357	0.322	0.262	0.169	0.129	0.123	0.111	0.091	0.088
	4	0.57	0.386	0.383	0.535	0.361	0.313	0.198	0.177	0.139	0.101	0.092	0.098				4	0.66	0.44	0.426	0.326	0.159	0.12	0.103	0.096	0.09	0.09	0.084	0.088			4	0.603	0.492	0.359	0.42	0.336	0.256	0.181	0.145	0.132	0.113	0.095	0.093
	Day 6
	conc	0	2	25	50	100	200	300	400	500	600	800	1000				Day 6															Day 6					OD MEAS.
1	1	0.825	0.459	0.406	0.368	0.379	0.276	0.242	0.202	0.141	0.184	0.137	0.116				conc	0	80	160	240	320	400	480	560	640	720	800	880			conc	0	2	25	50	100	200	300	400	500	600	800	1000
	2	0.674	0.457	0.38	0.349	0.348	0.243	0.226	0.18	0.135	0.169	0.117	0.095			1	1	0.846	0.635	0.473	0.332	0.253	0.176	0.151	0.139	0.113	0.1	0.1	0.122		1	1	0.742	0.576	0.445	0.424	0.413	0.317	0.288	0.232	0.153	0.137	0.112	0.105
	3	0.652	0.467	0.389	0.342	0.349	0.259	0.236	0.182	0.131	0.169	0.128	0.097				2	0.589	0.537	0.399	0.339	0.245	0.157	0.126	0.116	0.099	0.097	0.095	0.094			2	0.551	0.51	0.391	0.375	0.357	0.296	0.257	0.205	0.14	0.116	0.106	0.095
	4	0.62	0.441	0.408	0.415	0.391	0.237	0.267	0.207	0.144	0.179	0.132	0.095				3	0.621	0.53	0.39	0.355	0.216	0.124	0.131	0.135	0.1	0.094	0.094	0.093			3	0.532	0.521	0.42	0.408	0.391	0.308	0.26	0.211	0.155	0.129	0.111	0.096
2	1	0.623	0.419	0.4	0.397	0.425	0.328	0.322	0.246	0.16	0.219	0.142	0.109				4	0.573	0.487	0.366	0.356	0.228	0.115	0.119	0.108	0.108	0.095	0.093	0.095			4	0.459	0.481	0.425	0.404	0.369	0.325	0.266	0.211	0.151	0.143	0.116	0.1
	2	0.629	0.53	0.446	0.388	0.39	0.329	0.278	0.265	0.166	0.241	0.141	0.117			2	1	0.564	0.446	0.401	0.292	0.206	0.13	0.111	0.105	0.094	0.096	0.089	0.089		2	1	0.435	0.494	0.421	0.407	0.392	0.363	0.304	0.253	0.158	0.128	0.119	0.115
	3	0.617	0.495	0.388	0.357	0.42	0.32	0.249	0.23	0.158	0.207	0.141	0.103				2	0.562	0.447	0.341	0.304	0.188	0.13	0.114	0.101	0.094	0.093	0.091	0.091			2	0.411	0.476	0.405	0.378	0.351	0.31	0.306	0.267	0.145	0.131	0.122	0.116
	4	0.621	0.368	0.362	0.387	0.398	0.348	0.323	0.23	0.182	0.213	0.154	0.112				3	0.502	0.402	0.37	0.301	0.192	0.132	0.114	0.096	0.091	0.087	0.086	0.09			3	0.428	0.504	0.447	0.373	0.378	0.31	0.274	0.275	0.15	0.13	0.118	0.103
3	1	0.827	0.439	0.377	0.354	0.351	0.243	0.21	0.141	0.112	0.096	0.087	0.106				4	0.511	0.451	0.366	0.309	0.186	0.102	0.111	0.097	0.097	0.089	0.089	0.087			4	0.423	0.482	0.333	0.453	0.394	0.373	0.288	0.247	0.138	0.119	0.111	0.097
	2	0.673	0.443	0.356	0.342	0.33	0.235	0.214	0.128	0.11	0.087	0.085	0.093			3	1	0.708	0.632	0.466	0.325	0.192	0.135	0.117	0.122	0.105	0.104	0.101	0.11		3	1	0.866	0.607	0.535	0.499	0.446	0.343	0.278	0.233	0.231	0.202	0.135	0.119
	3	0.659	0.454	0.362	0.33	0.323	0.235	0.212	0.137	0.117	0.092	0.085	0.095				2	0.652	0.536	0.452	0.309	0.172	0.125	0.11	0.105	0.1	0.095	0.09	0.094			2	0.749	0.582	0.493	0.464	0.371	0.319	0.273	0.22	0.219	0.191	0.128	0.109
	4	0.645	0.444	0.362	0.384	0.377	0.276	0.253	0.143	0.12	0.095	0.084	0.097				3	0.666	0.542	0.457	0.295	0.172	0.138	0.116	0.106	0.096	0.095	0.092	0.095			3	0.708	0.624	0.476	0.443	0.409	0.323	0.284	0.25	0.234	0.215	0.137	0.116
4	1	0.647	0.495	0.376	0.394	0.386	0.34	0.299	0.156	0.128	0.106	0.093	0.109				4	0.595	0.506	0.429	0.272	0.146	0.124	0.115	0.102	0.099	0.095	0.086	0.092			4	0.668	0.568	0.471	0.443	0.343	0.3	0.255	0.237	0.255	0.23	0.149	0.112
	2	0.655	0.456	0.447	0.45	0.369	0.306	0.302	0.154	0.133	0.112	0.092	0.115			4	1	0.572	0.446	0.39	0.272	0.159	0.127	0.11	0.094	0.093	0.089	0.086	0.096		4	1	0.658	0.521	0.388	0.356	0.332	0.307	0.206	0.171	0.182	0.144	0.107	0.105
	3	0.612	0.481	0.424	0.423	0.375	0.334	0.256	0.147	0.128	0.107	0.093	0.111				2	0.545	0.439	0.424	0.281	0.149	0.124	0.115	0.107	0.102	0.095	0.089	0.097			2	0.652	0.487	0.331	0.331	0.323	0.301	0.243	0.194	0.174	0.144	0.108	0.107
	4	0.63	0.392	0.392	0.417	0.442	0.362	0.289	0.171	0.124	0.105	0.097	0.108				3	0.53	0.41	0.379	0.281	0.152	0.109	0.108	0.099	0.1	0.093	0.084	0.091			3	0.616	0.489	0.353	0.389	0.314	0.262	0.232	0.183	0.176	0.144	0.101	0.097
5	1	0.811	0.448	0.389	0.368	0.374	0.269	0.235	0.205	0.143	0.186	0.128	0.104				4	0.482	0.424	0.441	0.289	0.201	0.119	0.148	0.107	0.102	0.093	0.09	0.09			4	0.623	0.502	0.334	0.33	0.359	0.245	0.23	0.189	0.163	0.141	0.098	0.09
	2	0.646	0.472	0.365	0.344	0.341	0.255	0.228	0.191	0.126	0.17	0.108	0.099			5	1	0.826	0.572	0.427	0.287	0.196	0.155	0.134	0.119	0.105	0.098	0.097	0.127		5	1	0.792	0.562	0.427	0.402	0.328	0.293	0.183	0.15	0.145	0.123	0.104	0.098
	3	0.638	0.463	0.383	0.352	0.346	0.28	0.23	0.199	0.137	0.187	0.114	0.102				2	0.661	0.517	0.377	0.234	0.165	0.122	0.117	0.105	0.096	0.096	0.091	0.091			2	0.715	0.553	0.401	0.346	0.299	0.274	0.163	0.136	0.133	0.115	0.099	0.093
	4	0.652	0.457	0.393	0.409	0.385	0.309	0.27	0.233	0.168	0.204	0.136	0.103				3	0.661	0.53	0.361	0.227	0.157	0.122	0.113	0.113	0.101	0.093	0.09	0.091			3	0.724	0.564	0.393	0.349	0.332	0.276	0.178	0.144	0.147	0.123	0.1	0.099
6	1	0.639	0.504	0.427	0.371	0.397	0.329	0.336	0.261	0.198	0.225	0.14	0.114				4	0.598	0.481	0.321	0.224	0.155	0.113	0.12	0.113	0.1	0.091	0.088	0.092			4	0.662	0.578	0.393	0.411	0.352	0.352	0.199	0.143	0.173	0.126	0.106	0.102
	2	0.621	0.409	0.436	0.427	0.44	0.32	0.313	0.276	0.193	0.232	0.136	0.116			6	1	0.58	0.461	0.367	0.239	0.157	0.109	0.108	0.11	0.102	0.089	0.087	0.096		6	1	0.677	0.517	0.399	0.404	0.326	0.317	0.209	0.153	0.167	0.127	0.123	0.11
	3	0.631	0.446	0.431	0.396	0.409	0.326	0.251	0.242	0.169	0.237	0.129	0.11				2	0.596	0.458	0.322	0.251	0.15	0.108	0.107	0.095	0.098	0.094	0.086	0.092			2	0.614	0.434	0.344	0.362	0.313	0.302	0.239	0.164	0.161	0.129	0.116	0.094
	4	0.583	0.377	0.381	0.348	0.413	0.391	0.3	0.294	0.197	0.258	0.157	0.111				3	0.522	0.442	0.383	0.265	0.166	0.092	0.103	0.097	0.094	0.089	0.089	0.093			3	0.627	0.45	0.322	0.364	0.31	0.336	0.221	0.125	0.159	0.139	0.111	0.102
7	1	0.797	0.48	0.425	0.392	0.397	0.3	0.267	0.218	0.145	0.187	0.137	0.113				4	0.521	0.429	0.355	0.243	0.161	0.081	0.115	0.104	0.099	0.095	0.091	0.09			4	0.579	0.444	0.336	0.312	0.349	0.338	0.208	0.166	0.161	0.128	0.111	0.106
	2	0.695	0.494	0.399	0.36	0.353	0.28	0.243	0.206	0.131	0.176	0.117	0.101			7	1	0.803	0.678	0.405	0.254	0.182	0.103	0.13	0.115	0.105	0.099	0.094	0.113		7	1	0.8	0.565	0.444	0.425	0.427	0.296	0.268	0.22	0.141	0.118	0.104	0.098
	3	0.689	0.482	0.404	0.358	0.362	0.288	0.256	0.207	0.135	0.189	0.13	0.102				2	0.646	0.553	0.345	0.238	0.16	0.091	0.113	0.103	0.099	0.091	0.096	0.091			2	0.678	0.547	0.389	0.36	0.355	0.273	0.236	0.183	0.12	0.105	0.097	0.093
	4	0.652	0.477	0.427	0.437	0.402	0.322	0.292	0.26	0.167	0.207	0.14	0.1				3	0.606	0.549	0.365	0.253	0.16	0.088	0.115	0.101	0.102	0.092	0.091	0.091			3	0.709	0.543	0.402	0.38	0.385	0.286	0.252	0.209	0.118	0.104	0.097	0.097
8	1	0.652	0.438	0.425	0.365	0.354	0.348	0.322	0.266	0.165	0.235	0.133	0.112				4	0.565	0.508	0.349	0.241	0.165	0.09	0.131	0.105	0.097	0.098	0.091	0.095			4	0.674	0.431	0.371	0.352	0.396	0.292	0.264	0.248	0.129	0.114	0.108	0.096
	2	0.658	0.427	0.438	0.388	0.408	0.359	0.323	0.225	0.17	0.252	0.136	0.111			8	1	0.575	0.463	0.364	0.263	0.17	0.13	0.12	0.108	0.101	0.097	0.096	0.105		8	1	0.675	0.544	0.372	0.393	0.368	0.328	0.324	0.271	0.165	0.124	0.118	0.111
	3	0.602	0.479	0.396	0.38	0.409	0.346	0.305	0.243	0.172	0.241	0.138	0.109				2	0.518	0.487	0.369	0.276	0.148	0.112	0.112	0.104	0.099	0.091	0.092	0.092			2	0.625	0.526	0.379	0.376	0.348	0.32	0.284	0.264	0.169	0.126	0.115	0.102
	4	0.6	0.417	0.427	0.397	0.425	0.362	0.297	0.244	0.172	0.237	0.155	0.109				3	0.52	0.453	0.369	0.287	0.167	0.123	0.111	0.102	0.103	0.089	0.094	0.095			3	0.618	0.481	0.393	0.377	0.367	0.314	0.28	0.25	0.167	0.127	0.113	0.102
9	1	0.79	0.473	0.425	0.386	0.389	0.264	0.257	0.209	0.143	0.187	0.133	0.113				4	0.506	0.452	0.379	0.304	0.176	0.156	0.163	0.114	0.104	0.096	0.103	0.098			4	0.567	0.471	0.357	0.332	0.37	0.302	0.263	0.224	0.152	0.128	0.109	0.107
	2	0.675	0.492	0.394	0.365	0.348	0.221	0.216	0.181	0.127	0.162	0.113	0.103			9	1	0.773	0.5	0.402	0.279	0.187	0.132	0.122	0.134	0.111	0.104	0.098	0.105		9	1	0.785	0.561	0.434	0.417	0.405	0.286	0.247	0.219	0.147	0.128	0.104	0.098
	3	0.679	0.487	0.408	0.355	0.364	0.24	0.215	0.188	0.134	0.174	0.119	0.105				2	0.643	0.464	0.389	0.272	0.178	0.123	0.112	0.101	0.103	0.097	0.092	0.096			2	0.726	0.553	0.383	0.35	0.34	0.245	0.22	0.181	0.125	0.106	0.097	0.092
	4	0.655	0.477	0.412	0.406	0.387	0.261	0.249	0.226	0.162	0.208	0.132	0.099				3	0.63	0.49	0.36	0.279	0.18	0.127	0.125	0.112	0.104	0.099	0.094	0.099			3	0.712	0.554	0.374	0.359	0.327	0.239	0.346	0.293	0.225	0.204	0.164	0.124
10	1	0.653	0.507	0.4	0.387	0.387	0.36	0.315	0.292	0.174	0.244	0.138	0.122				4	0.572	0.454	0.368	0.323	0.201	0.131	0.162	0.119	0.104	0.101	0.096	0.103			4	0.682	0.489	0.348	0.352	0.393	0.304	0.23	0.242	0.157	0.13	0.111	0.098
	2	0.648	0.448	0.469	0.436	0.443	0.374	0.325	0.264	0.175	0.243	0.137	0.105			10	1	0.577	0.447	0.334	0.27	0.184	0.113	0.132	0.104	0.102	0.088	0.092	0.09		10	1	0.694	0.516	0.435	0.35	0.378	0.339	0.352	0.265	0.162	0.125	0.114	0.108
	3	0.63	0.45	0.386	0.401	0.32	0.343	0.289	0.249	0.174	0.198	0.137	0.108				2	0.558	0.449	0.356	0.324	0.346	0.199	0.19	0.15	0.137	0.13	0.118	0.115			2	0.64	0.495	0.357	0.367	0.35	0.322	0.263	0.253	0.162	0.132	0.111	0.115
	4	0.624	0.379	0.437	0.415	0.385	0.32	0.331	0.315	0.177	0.244	0.159	0.109				3	0.519	0.435	0.309	0.304	0.164	0.104	0.105	0.1	0.097	0.094	0.091	0.088			3	0.621	0.469	0.43	0.405	0.455	0.312	0.291	0.271	0.163	0.129	0.116	0.1
11	1	0.726	0.48	0.417	0.392	0.388	0.289	0.226	0.209	0.144	0.169	0.124	0.104				4	0.509	0.452	0.389	0.295	0.194	0.122	0.115	0.115	0.102	0.103	0.095	0.095			4	0.65	0.472	0.377	0.363	0.34	0.357	0.285	0.247	0.169	0.148	0.11	0.109
	2	0.677	0.484	0.379	0.337	0.323	0.22	0.186	0.159	0.117	0.138	0.113	0.095			11	1	0.747	0.596	0.422	0.319	0.204	0.136	0.12	0.129	0.111	0.109	0.104	0.109		11	1	0.753	0.548	0.45	0.421	0.337	0.314	0.172	0.207	0.148	0.129	0.109	0.098
	3	0.671	0.469	0.369	0.336	0.338	0.225	0.196	0.163	0.117	0.162	0.127	0.096				2	0.686	0.506	0.438	0.335	0.202	0.12	0.144	0.115	0.118	0.106	0.096	0.091			2	0.71	0.512	0.394	0.381	0.287	0.253	0.148	0.174	0.117	0.104	0.097	0.092
	4	0.636	0.473	0.398	0.359	0.356	0.259	0.21	0.197	0.133	0.164	0.125	0.096				3	0.664	0.518	0.462	0.341	0.266	0.138	0.141	0.111	0.119	0.109	0.102	0.094			3	0.709	0.508	0.378	0.37	0.307	0.237	0.145	0.196	0.111	0.102	0.095	0.093
12	1	0.648	0.458	0.391	0.361	0.382	0.277	0.248	0.244	0.139	0.178	0.129	0.106				4	0.635	0.487	0.443	0.343	0.236	0.138	0.137	0.122	0.103	0.108	0.1	0.094			4	0.666	0.46	0.393	0.398	0.333	0.268	0.141	0.208	0.109	0.107	0.098	0.094
	2	0.63	0.448	0.426	0.432	0.424	0.323	0.264	0.234	0.146	0.146	0.131	0.106			12	1	0.586	0.465	0.417	0.343	0.228	0.159	0.121	0.135	0.108	0.099	0.097	0.091		12	1	0.689	0.505	0.419	0.367	0.352	0.33	0.26	0.258	0.158	0.118	0.112	0.102
	3	0.597	0.501	0.379	0.374	0.342	0.287	0.25	0.2	0.148	0.18	0.137	0.114				2	0.555	0.449	0.445	0.414	0.274	0.16	0.13	0.116	0.119	0.102	0.093	0.09			2	0.636	0.456	0.381	0.375	0.324	0.297	0.224	0.235	0.146	0.125	0.099	0.106
	4	0.596	0.38	0.413	0.405	0.393	0.325	0.262	0.24	0.16	0.187	0.145	0.119				3	0.519	0.472	0.421	0.412	0.248	0.15	0.128	0.109	0.11	0.1	0.099	0.09			3	0.576	0.417	0.418	0.381	0.331	0.328	0.233	0.243	0.142	0.136	0.109	0.096
																	4	0.51	0.423	0.471	0.372	0.242	0.164	0.137	0.118	0.107	0.099	0.101	0.096			4	0.601	0.429	0.376	0.352	0.356	0.347	0.26	0.305	0.16	0.146	0.121	0.117
	Day 8
	conc	0	2	25	50	100	200	300	400	500	600	800	1000				Day 8															Day 8					OD MEAS.
1	1	0.792	0.437	0.377	0.356	0.298	0.234	0.182	0.155	0.14	0.107	0.099	0.116				conc	0	80	160	240	320	400	480	560	640	720	800	880			conc	0	2	25	50	100	200	300	400	500	600	800	1000
	2	0.652	0.453	0.363	0.358	0.28	0.215	0.164	0.141	0.133	0.099	0.092	0.097			1	1	0.842	0.658	0.469	0.34	0.262	0.166	0.13	0.131	0.101	0.111	0.096	0.114		1	1	0.847	0.508	0.396	0.353	0.359	0.256	0.229	0.177	0.117	0.111	0.102	0.105
	3	0.647	0.465	0.361	0.342	0.271	0.216	0.168	0.137	0.123	0.096	0.095	0.1				2	0.646	0.547	0.387	0.287	0.201	0.14	0.124	0.109	0.103	0.1	0.095	0.092			2	0.679	0.481	0.361	0.338	0.323	0.239	0.207	0.154	0.111	0.107	0.103	0.093
	4	0.597	0.469	0.369	0.374	0.291	0.243	0.182	0.151	0.13	0.097	0.1	0.1				3	0.616	0.545	0.376	0.273	0.211	0.152	0.129	0.108	0.102	0.103	0.092	0.09			3	0.698	0.486	0.373	0.347	0.321	0.256	0.223	0.164	0.124	0.11	0.101	0.098
2	1	0.573	0.402	0.374	0.374	0.324	0.274	0.18	0.14	0.127	0.095	0.103	0.102				4	0.596	0.509	0.408	0.327	0.215	0.139	0.113	0.103	0.097	0.093	0.09	0.094			4	0.63	0.397	0.41	0.427	0.391	0.267	0.246	0.181	0.115	0.11	0.101	0.094
	2	0.543	0.399	0.412	0.415	0.351	0.305	0.181	0.146	0.132	0.111	0.102	0.107			2	1	0.571	0.457	0.401	0.28	0.181	0.153	0.123	0.109	0.11	0.098	0.088	0.092		2	1	0.62	0.471	0.407	0.403	0.48	0.245	0.165	0.115	0.097	0.102	0.106	0.099
	3	0.54	0.404	0.365	0.353	0.307	0.263	0.163	0.14	0.131	0.11	0.103	0.104				2	0.55	0.479	0.343	0.278	0.192	0.13	0.114	0.102	0.1	0.1	0.09	0.088			2	0.617	0.479	0.475	0.377	0.392	0.371	0.175	0.121	0.106	0.105	0.102	0.093
	4	0.574	0.384	0.433	0.405	0.307	0.265	0.178	0.154	0.136	0.102	0.094	0.102				3	0.503	0.427	0.356	0.278	0.175	0.144	0.12	0.111	0.1	0.092	0.088	0.087			3	0.586	0.409	0.388	0.37	0.45	0.327	0.237	0.124	0.11	0.095	0.096	0.085
3	1	0.752	0.422	0.36	0.353	0.297	0.247	0.193	0.158	0.146	0.106	0.095	0.105				4	0.532	0.449	0.397	0.278	0.176	0.133	0.12	0.101	0.098	0.092	0.089	0.088			4	0.693	0.458	0.468	0.377	0.416	0.299	0.23	0.143	0.101	0.096	0.085	0.086
	2	0.577	0.422	0.343	0.339	0.274	0.229	0.183	0.137	0.132	0.099	0.085	0.088			3	1	0.77	0.62	0.396	0.263	0.182	0.136	0.141	0.109	0.099	0.098	0.093	0.093		3	1	0.794	0.49	0.405	0.391	0.38	0.265	0.235	0.192	0.117	0.112	0.101	0.103
	3	0.589	0.439	0.343	0.321	0.247	0.223	0.184	0.155	0.148	0.098	0.086	0.09				2	0.654	0.555	0.399	0.246	0.173	0.129	0.11	0.102	0.096	0.096	0.094	0.089			2	0.729	0.493	0.38	0.368	0.346	0.249	0.22	0.164	0.108	0.104	0.093	0.093
	4	0.588	0.446	0.389	0.325	0.307	0.272	0.194	0.164	0.148	0.102	0.086	0.089				3	0.68	0.536	0.367	0.231	0.162	0.135	0.106	0.1	0.095	0.09	0.093	0.089			3	0.733	0.507	0.411	0.409	0.377	0.27	0.208	0.173	0.116	0.107	0.099	0.092
4	1	0.586	0.43	0.38	0.331	0.239	0.25	0.19	0.146	0.14	0.107	0.1	0.098				4	0.64	0.519	0.324	0.238	0.155	0.139	0.106	0.104	0.104	0.097	0.088	0.098			4	0.675	0.44	0.388	0.371	0.416	0.269	0.289	0.215	0.129	0.111	0.104	0.099
	2	0.576	0.45	0.386	0.406	0.263	0.23	0.193	0.16	0.144	0.112	0.094	0.097			4	1	0.612	0.478	0.316	0.227	0.164	0.125	0.114	0.104	0.095	0.092	0.089	0.098		4	1	0.668	0.477	0.454	0.395	0.391	0.294	0.284	0.219	0.133	0.114	0.121	0.107
	3	0.556	0.448	0.387	0.379	0.258	0.215	0.198	0.157	0.132	0.111	0.094	0.103				2	0.608	0.477	0.329	0.242	0.163	0.126	0.113	0.103	0.097	0.094	0.092	0.093			2	0.655	0.394	0.394	0.436	0.389	0.375	0.311	0.251	0.133	0.119	0.114	0.114
	4	0.568	0.362	0.4	0.428	0.369	0.262	0.215	0.177	0.142	0.105	0.102	0.105				3	0.579	0.46	0.315	0.218	0.149	0.119	0.109	0.102	0.093	0.089	0.089	0.083			3	0.61	0.389	0.387	0.385	0.424	0.328	0.323	0.27	0.141	0.124	0.109	0.102
5	1	0.741	0.425	0.371	0.351	0.307	0.166	0.187	0.158	0.128	0.107	0.087	0.104				4	0.553	0.465	0.358	0.265	0.173	0.143	0.123	0.113	0.103	0.093	0.088	0.091			4	0.527	0.41	0.408	0.371	0.415	0.329	0.411	0.283	0.137	0.12	0.116	0.105
	2	0.635	0.436	0.342	0.328	0.265	0.166	0.176	0.136	0.12	0.098	0.087	0.094			5	1	0.859	0.552	0.404	0.263	0.189	0.153	0.124	0.136	0.112	0.1	0.103	0.106		5	1	0.839	0.503	0.393	0.372	0.368	0.232	0.224	0.183	0.119	0.113	0.1	0.098
	3	0.626	0.431	0.353	0.331	0.264	0.174	0.173	0.139	0.125	0.095	0.088	0.096				2	0.641	0.467	0.458	0.259	0.158	0.127	0.118	0.103	0.1	0.091	0.091	0.091			2	0.697	0.514	0.366	0.348	0.325	0.23	0.207	0.156	0.109	0.1	0.096	0.087
	4	0.618	0.464	0.391	0.367	0.283	0.202	0.188	0.154	0.14	0.096	0.091	0.097				3	0.608	0.496	0.361	0.238	0.168	0.127	0.11	0.102	0.094	0.09	0.09	0.091			3	0.717	0.512	0.372	0.356	0.338	0.246	0.204	0.159	0.109	0.101	0.097	0.091
6	1	0.653	0.463	0.396	0.387	0.359	0.273	0.192	0.144	0.131	0.104	0.1	0.102				4	0.59	0.483	0.353	0.234	0.152	0.122	0.114	0.108	0.1	0.093	0.089	0.091			4	0.652	0.411	0.352	0.412	0.366	0.295	0.253	0.162	0.125	0.11	0.099	0.096
	2	0.626	0.431	0.44	0.451	0.368	0.27	0.197	0.148	0.135	0.1	0.096	0.113			6	1	0.579	0.465	0.335	0.221	0.16	0.123	0.108	0.104	0.096	0.09	0.086	0.101		6	1	0.669	0.419	0.386	0.337	0.378	0.392	0.325	0.237	0.132	0.118	0.114	0.106
	3	0.65	0.459	0.405	0.374	0.245	0.236	0.14	0.131	0.124	0.089	0.092	0.102				2	0.575	0.477	0.321	0.261	0.165	0.127	0.116	0.105	0.098	0.094	0.093	0.095			2	0.635	0.418	0.377	0.316	0.348	0.289	0.319	0.295	0.243	0.239	0.155	0.115
	4	0.602	0.42	0.434	0.421	0.288	0.247	0.182	0.152	0.129	0.106	0.1	0.101				3	0.528	0.45	0.325	0.255	0.157	0.122	0.107	0.099	0.094	0.091	0.089	0.088			3	0.637	0.418	0.353	0.349	0.381	0.327	0.274	0.24	0.138	0.122	0.108	0.101
7	1	0.77	0.466	0.405	0.4	0.348	0.258	0.193	0.155	0.122	0.104	0.091	0.101				4	0.537	0.436	0.386	0.284	0.171	0.155	0.128	0.106	0.098	0.091	0.089	0.092			4	0.63	0.36	0.319	0.377	0.352	0.301	0.293	0.219	0.133	0.115	0.107	0.11
	2	0.645	0.484	0.358	0.344	0.289	0.226	0.165	0.129	0.119	0.092	0.086	0.091			7	1	0.776	0.611	0.401	0.278	0.198	0.14	0.136	0.113	0.108	0.106	0.095	0.103		7	1	0.77	0.509	0.402	0.381	0.378	0.279	0.24	0.198	0.125	0.108	0.098	0.095
	3	0.647	0.492	0.375	0.369	0.304	0.243	0.17	0.138	0.119	0.094	0.087	0.093				2	0.644	0.497	0.368	0.256	0.176	0.137	0.11	0.104	0.098	0.095	0.096	0.101			2	0.698	0.483	0.363	0.341	0.329	0.247	0.205	0.162	0.108	0.105	0.096	0.095
	4	0.667	0.54	0.416	0.384	0.326	0.273	0.166	0.146	0.131	0.094	0.089	0.098				3	0.624	0.519	0.36	0.24	0.184	0.13	0.12	0.111	0.097	0.097	0.091	0.092			3	0.703	0.495	0.382	0.359	0.332	0.271	0.224	0.19	0.119	0.11	0.095	0.097
8	1	0.608	0.462	0.378	0.342	0.307	0.267	0.183	0.168	0.138	0.107	0.102	0.102				4	0.589	0.48	0.326	0.214	0.17	0.121	0.117	0.107	0.103	0.096	0.091	0.09			4	0.616	0.39	0.368	0.419	0.438	0.344	0.255	0.215	0.125	0.116	0.097	0.096
	2	0.594	0.457	0.395	0.399	0.32	0.279	0.212	0.17	0.143	0.115	0.101	0.107			8	1	0.595	0.461	0.324	0.242	0.17	0.126	0.126	0.106	0.098	0.094	0.089	0.093		8	1	0.641	0.554	0.374	0.364	0.443	0.398	0.251	0.241	0.138	0.109	0.108	0.106
	3	0.602	0.451	0.369	0.382	0.302	0.232	0.191	0.156	0.129	0.107	0.104	0.103				2	0.535	0.452	0.337	0.217	0.196	0.131	0.116	0.103	0.097	0.093	0.088	0.089			2	0.624	0.424	0.332	0.354	0.33	0.311	0.29	0.228	0.123	0.107	0.099	0.104
	4	0.575	0.382	0.417	0.406	0.3	0.239	0.189	0.164	0.155	0.108	0.103	0.112				3	0.516	0.432	0.331	0.235	0.16	0.131	0.113	0.106	0.094	0.091	0.09	0.09			3	0.627	0.409	0.383	0.307	0.35	0.298	0.278	0.221	0.128	0.117	0.102	0.102
9	1	0.751	0.426	0.358	0.34	0.285	0.227	0.18	0.153	0.126	0.104	0.096	0.107				4	0.559	0.438	0.371	0.268	0.204	0.145	0.113	0.12	0.092	0.085	0.083	0.095			4	0.571	0.474	0.424	0.366	0.41	0.324	0.26	0.206	0.129	0.111	0.112	0.09
	2	0.666	0.427	0.34	0.321	0.253	0.195	0.156	0.127	0.114	0.093	0.089	0.092			9	1	0.726	0.497	0.403	0.27	0.231	0.162	0.123	0.112	0.099	0.1	0.093	0.096		9	1	0.817	0.477	0.399	0.374	0.374	0.285	0.249	0.204	0.125	0.113	0.104	0.107
	3	0.654	0.437	0.342	0.323	0.26	0.22	0.169	0.133	0.116	0.095	0.088	0.097				2	0.637	0.481	0.411	0.267	0.207	0.157	0.128	0.12	0.098	0.105	0.095	0.098			2	0.747	0.544	0.461	0.438	0.419	0.334	0.233	0.168	0.112	0.103	0.096	0.086
	4	0.623	0.462	0.416	0.349	0.277	0.216	0.151	0.139	0.125	0.096	0.087	0.097				3	0.647	0.504	0.364	0.268	0.202	0.131	0.146	0.128	0.104	0.105	0.094	0.092			3	0.718	0.484	0.386	0.349	0.323	0.273	0.231	0.195	0.112	0.111	0.1	0.094
10	1	0.629	0.445	0.363	0.336	0.274	0.271	0.183	0.131	0.13	0.108	0.091	0.101				4	0.552	0.486	0.379	0.255	0.173	0.138	0.144	0.128	0.115	0.103	0.092	0.095			4	0.622	0.439	0.405	0.424	0.408	0.287	0.28	0.251	0.13	0.113	0.103	0.095
	2	0.6	0.508	0.388	0.401	0.304	0.254	0.196	0.151	0.136	0.094	0.093	0.098			10	1	0.565	0.436	0.361	0.277	0.203	0.137	0.126	0.117	0.113	0.098	0.092	0.098		10	1	0.648	0.407	0.408	0.362	0.404	0.382	0.325	0.263	0.135	0.125	0.12	0.109
	3	0.577	0.437	0.402	0.405	0.296	0.258	0.177	0.134	0.132	0.104	0.093	0.098				2	0.578	0.453	0.315	0.277	0.191	0.144	0.117	0.12	0.102	0.094	0.086	0.094			2	0.608	0.349	0.342	0.384	0.361	0.31	0.298	0.283	0.133	0.124	0.122	0.108
	4	0.628	0.394	0.377	0.378	0.285	0.244	0.19	0.153	0.13	0.099	0.099	0.101				3	0.545	0.435	0.356	0.271	0.183	0.125	0.104	0.094	0.095	0.09	0.09	0.089			3	0.577	0.406	0.393	0.332	0.452	0.358	0.31	0.274	0.137	0.121	0.106	0.106
11	1	0.69	0.438	0.369	0.366	0.307	0.248	0.185	0.167	0.133	0.109	0.098	0.102				4	0.522	0.422	0.371	0.288	0.178	0.13	0.123	0.103	0.094	0.091	0.087	0.091			4	0.552	0.438	0.355	0.375	0.367	0.442	0.297	0.246	0.148	0.122	0.121	0.113
	2	0.652	0.419	0.334	0.334	0.241	0.216	0.147	0.121	0.113	0.094	0.091	0.092			11	1	0.752	0.582	0.399	0.31	0.212	0.161	0.124	0.11	0.109	0.109	0.099	0.1		11	1	0.728	0.478	0.367	0.336	0.331	0.25	0.211	0.181	0.113	0.105	0.097	0.092
	3	0.656	0.416	0.339	0.323	0.25	0.197	0.146	0.128	0.115	0.096	0.087	0.097				2	0.671	0.488	0.38	0.313	0.194	0.133	0.132	0.115	0.104	0.098	0.091	0.091			2	0.717	0.463	0.326	0.296	0.288	0.214	0.198	0.146	0.103	0.095	0.092	0.079
	4	0.637	0.454	0.344	0.345	0.27	0.214	0.15	0.128	0.111	0.093	0.087	0.099				3	0.67	0.466	0.385	0.284	0.209	0.156	0.153	0.108	0.111	0.11	0.09	0.089			3	0.7	0.461	0.331	0.301	0.313	0.224	0.296	0.245	0.168	0.142	0.11	0.102
12	1	0.653	0.441	0.29	0.262	0.218	0.159	0.123	0.117	0.11	0.096	0.095	0.101				4	0.605	0.505	0.345	0.291	0.199	0.14	0.146	0.116	0.12	0.099	0.091	0.086			4	0.648	0.422	0.382	0.364	0.322	0.314	0.246	0.16	0.105	0.101	0.096	0.084
	2	0.646	0.485	0.338	0.312	0.218	0.149	0.127	0.122	0.111	0.101	0.098	0.091			12	1	0.58	0.457	0.403	0.277	0.205	0.144	0.124	0.107	0.099	0.099	0.088	0.093		12	1	0.673	0.423	0.347	0.327	0.384	0.334	0.285	0.182	0.115	0.111	0.102	0.103
	3	0.638	0.462	0.292	0.365	0.249	0.169	0.113	0.131	0.109	0.101	0.103	0.098				2	0.544	0.446	0.368	0.297	0.232	0.161	0.142	0.114	0.103	0.095	0.092	0.089			2	0.71	0.38	0.377	0.309	0.36	0.267	0.274	0.176	0.112	0.112	0.099	0.092
	4	0.606	0.417	0.316	0.404	0.325	0.166	0.142	0.144	0.109	0.094	0.1	0.102				3	0.464	0.414	0.345	0.268	0.187	0.14	0.125	0.102	0.097	0.096	0.086	0.087			3	0.636	0.366	0.367	0.382	0.384	0.337	0.27	0.199	0.112	0.106	0.098	0.095
																	4	0.473	0.395	0.385	0.287	0.192	0.128	0.114	0.101	0.094	0.09	0.087	0.087			4	0.576	0.46	0.35	0.374	0.451	0.357	0.293	0.216	0.139	0.108	0.109	0.098
C
	LZD-CRO						CRO-DOX						CIP-CRO
	Day	2	4	6	8		Day	2	4	6	8		Day	2	4	6	8
	CR prob	0.5833	0.1667	0.25	0		CR prob	0.25	0	0.0833	0		CR prob	0.0833	0.0833	0.5	0.3333
	CS prob	0	0	0.0833	0.3333		CS prob	0.1667	0.3333	0.5	0.75		CS prob	0.5833	0.5	0	0.25

## Sheet: Fig4B
	B
		Concentration DOX
		0	0.05	0.1	0.2	0.4	0.8
	Day 2								Day 4							Day 6							Day 8							Day 10							Day 12							Day 14
	Replicate	Normalized OD							Replicate	Normalized OD						Replicate	Normalized OD						Replicate	Normalized OD						Replicate	Normalized OD						Replicate	Normalized OD						Replicate	Normalized OD
	1	1	0.3957	0.3717	0.337	0.053	0.031		1	1	0.403	0.4067	0.4093	0.071	0.023	1	1	0.375	0.3803	0.2753	0.0707	0.027	1	1	0.3683	0.4057	0.268	0.0387	0.0213	1	1	0.3397	0.393	0.2213	0.0353	0.0187	1	1	0.359	0.418	0.1667	0.0893	0.0347	1	1	0.4013	0.397	0.1543	0.048
	2	1	0.3917	0.3963	0.3647	0.0817	0.0337		2	1	0.419	0.3943	0.412	0.0657	0.0197	2	1	0.386	0.4413	0.238	0.0573	0.024	2	1	0.3857	0.4763	0.1113	0.0287	0.0213	2	1	0.3953	0.543	0.1027	0.0247	0.0213	2	1	0.4337	0.5323	0.1187	0.0537	0.038	2	1	0.367	0.429	0.071	0.029
	3	1	0.3843	0.3887	0.4017	0.0603	0.027		3	1	0.3947	0.4017	0.4503	0.0687	0.0243	3	1	0.3927	0.384	0.3887	0.069	0.0293	3	1	0.3587	0.4017	0.2163	0.036	0.0193	3	1	0.3723	0.4033	0.187	0.0363	0.018	3	1	0.3493	0.444	0.306	0.0743	0.0363	3	1	0.3853	0.4777	0.1677	0.0303
	4	1	0.4043	0.4047	0.4463	0.0607	0.027		4	1	0.4213	0.42	0.4477	0.0687	0.0227	4	1	0.4173	0.4023	0.3433	0.058	0.027	4	1	0.3927	0.4413	0.2153	0.0367	0.016	4	1	0.4113	0.4727	0.0953	0.0217	0.0153	4	1	0.4777	0.368	0.0913	0.0443	0.0383	4	1	0.438	0.3423	0.0433	0.024
	5	1	0.413	0.404	0.461	0.076	0.0367		5	1	0.4453	0.403	0.4453	0.0677	0.0303	5	1	0.3923	0.419	0.319	0.057	0.03	5	1	0.38	0.4467	0.201	0.0373	0.02	5	1	0.38	0.4763	0.1137	0.0357	0.018	5	1	0.381	0.4417	0.3463	0.0627	0.0403	5	1	0.3927	0.4997	0.1393	0.0407
	6	1	0.4103	0.42	0.4583	0.0723	0.034		6	1	0.458	0.3957	0.448	0.0783	0.0263	6	1	0.4	0.4097	0.3357	0.0453	0.0233	6	1	0.3887	0.489	0.122	0.025	0.018	6	1	0.388	0.5443	0.0553	0.0203	0.016	6	1	0.3983	0.506	0.1757	0.047	0.0357	6	1	0.444	0.4923	0.058	0.0247
	7	1	0.3977	0.4087	0.4367	0.0977	0.0317		7	1	0.446	0.4363	0.4573	0.0653	0.0233	7	1	0.438	0.4113	0.4063	0.0843	0.0243	7	1	0.3743	0.4057	0.283	0.061	0.023	7	1	0.413	0.4703	0.1847	0.0447	0.021	7	1	0.3807	0.4197	0.3453	0.0747	0.0383	7	1	0.4197	0.455	0.159	0.0383
	8	1	0.37	0.3707	0.4123	0.0787	0.0357		8	1	0.4277	0.3837	0.3723	0.0703	0.0187	8	1	0.4057	0.3593	0.366	0.0317	0.028	8	1	0.3593	0.4157	0.1953	0.0277	0.0183	8	1	0.388	0.4977	0.067	0.0287	0.0163	8	1	0.3607	0.2467	0.0283	0.0067	0.0057	8	1	0.4527	0.444	0.108	0.0267
	9	1	0.3987	0.4037	0.45	0.1067	0.0433		9	1	0.4753	0.3993	0.3237	0.0707	0.0197	9	1	0.4083	0.379	0.4057	0.0853	0.0297	9	1	0.384	0.4807	0.2093	0.029	0.0233	9	1	0.4063	0.4967	0.0643	0.0267	0.015	9	1	0.3947	0.524	0.145	0.0673	0.0267	9	1	0.4093	0.463	0.0897	0.0263
	10	1	0.3967	0.402	0.3737	0.0707	0.0307		10	1	0.4573	0.394	0.302	0.0603	0.0197	10	1	0.4	0.393	0.3417	0.0607	0.0243	10	1	0.337	0.445	0.142	0.0337	0.0237	10	1	0.35	0.4633	0.032	0.0247	0.016	10	1	0.4353	0.4223	0.1233	0.0357	0.0327	10	1	0.4553	0.4397	0.06	0.028
	11	1	0.3387	0.3403	0.313	0.0343	0.0237		11	1	0.3903	0.382	0.3473	0.0383	0.0273	11	1	0.3313	0.3433	0.271	0.0763	0.0313	11	1	0.303	0.36	0.3133	0.066	0.027	11	1	0.2873	0.3873	0.1913	0.0193	0.0157	11	1	0.3127	0.3377	0.3367	0.058	0.0193	11	1	0.393	0.507	0.1703	0.0233
	12	1	0.3627	0.3747	0.3227	0.0343	0.021		12	1	0.4097	0.4217	0.3563	0.05	0.0307	12	1	0.3577	0.367	0.161	0.0543	0.0237	12	1	0.33	0.4257	0.2327	0.041	0.0217	12	1	0.3077	0.4863	0.076	0.0123	0.0143	12	1	0.3947	0.4987	0.111	0.0137	0.0173	12	1	0.4277	0.6003	0.074	0.0143
	13	1	0.3377	0.3513	0.3187	0.0367	0.0267		13	1	0.3697	0.387	0.4607	0.0403	0.0197	13	1	0.3253	0.3533	0.3233	0.0587	0.0263	13	1	0.3293	0.4097	0.3427	0.0513	0.0223	13	1	0.322	0.457	0.1887	0.0147	0.0143	13	1	0.319	0.3777	0.0467	0.014	0.019	13	1	0.315	0.5757	0.1223	0.0217
	14	1	0.375	0.3897	0.312	0.0307	0.023		14	1	0.4087	0.4207	0.3833	0.047	0.022	14	1	0.379	0.404	0.3177	0.0553	0.03	14	1	0.4457	0.4957	0.347	0.049	0.031	14	1	0.3693	0.464	0.145	0.013	0.0193	14	1	0.5593	0.4727	0.082	0.0137	0.0147	14	1	0.521	0.6613	0.1247	0.04
	15	1	0.36	0.3663	0.3553	0.0347	0.0337		15	1	0.4123	0.453	0.4117	0.0523	0.0237	15	1	0.3583	0.3857	0.2793	0.0523	0.02	15	1	0.382	0.4223	0.3217	0.037	0.0193	15	1	0.3397	0.4163	0.1057	0.012	0.0153	15	1	0.3897	0.446	0.1277	0.0133	0.0097	15	1	0.393	0.5307	0.1477	0.022
	16	1	0.366	0.382	0.366	0.0407	0.036		16	1	0.4063	0.3883	0.4237	0.024	0.029	16	1	0.362	0.4193	0.267	0.052	0.0227	16	1	0.43	0.526	0.2147	0.081	0.036	16	1	0.3853	0.3657	0.103	0.0217	0.025	16	1	0.3903	0.4437	0.0833	0.0217	0.011	16	1	0.4017	0.4943	0.1073	0.0323
	17	1	0.3493	0.3637	0.3507	0.0363	0.0387		17	1	0.425	0.3973	0.4913	0.0187	0.025	17	1	0.368	0.3687	0.334	0.0487	0.022	17	1	0.3563	0.4353	0.1297	0.028	0.0187	17	1	0.361	0.3087	0.091	0.015	0.0193	17	1	0.3363	0.431	0.061	0.0263	0.0117	17	1	0.3817	0.5607	0.0913	0.02
	18	1	0.3437	0.3713	0.3567	0.051	0.037		18	1	0.398	0.383	0.471	0.0303	0.0197	18	1	0.3813	0.38	0.222	0.041	0.0223	18	1	0.3563	0.4543	0.1713	0.0213	0.0167	18	1	0.3383	0.309	0.0763	0.012	0.012	18	1	0.3707	0.306	0.0457	0.0197	0.015	18	1	0.39	0.4833	0.0533	0.024
	19	1	0.3623	0.3757	0.348	0.0473	0.0303		19	1	0.44	0.3783	0.486	0.0323	0.02	19	1	0.3933	0.3703	0.3393	0.0613	0.0223	19	1	0.3517	0.444	0.2667	0.0177	0.0197	19	1	0.3327	0.3453	0.0933	0.0113	0.0153	19	1	0.345	0.4317	0.0647	0.037	0.0183	19	1	0.378	0.6063	0.0907	0.021
	20	1	0.338	0.3387	0.358	0.0547	0.0243		20	1	0.4253	0.396	0.5243	0.0417	0.021	20	1	0.3833	0.3387	0.2577	0.0463	0.015	20	1	0.3103	0.3933	0.1857	0.02	0.0257	20	1	0.313	0.2837	0.1097	0.0153	0.0117	20	1	0.3327	0.4943	0.0653	0.0337	0.0173	20	1	0.3777	0.5707	0.097	0.0193
		Days	0	1	2	3	4	5	6	7	8	9	10	11	12	13	14
		AUC	0	0.0079	0.0115	0.0198	0.0256	0.0293	0.035	0.0402	0.0428	0.0492	0.0489	0.052	0.0584	0.0566	0.0553
		strain	1	2	3	4	5	6	7	8	9	10	11	12	13	14	15	16	17	18	19	20
	Day	1	0.2977	0.205	0.1502	0.107	-0.0267	-0.0588	0.0008	0.1212	0.1589	-0.0297	-0.0343	-0.0077	-0.071	-0.0351	0.1036	-0.0213	0.1256	-0.0063	0.0534	0.1868
		2	0.3562	0.1644	0.0676	0.0249	0.1293	0.0361	-0.1695	-0.2741	-0.172	0.0596	0.0568	-0.0769	-0.3231	-0.3052	-0.4294	-0.3197	-0.556	-0.4421	-0.3808	-0.479
		3	0.0279	-0.1296	-0.2521	-0.2912	-0.2651	-0.2104	-0.2229	-0.0853	-0.118	-0.1191	-0.0516	-0.2026	-0.2435	-0.4216	-0.2697	-0.1926	-0.3553	-0.2751	-0.2874	-0.4038
		4	-0.3059	-0.4574	-0.5113	-0.4782	-0.3176	-0.3305	-0.3853	-0.5575	-0.2472	-0.406	-0.3594	-0.3752	-0.3977	-0.4625	-0.2215	-0.5359	-0.5466	-0.5733	-0.3281	-0.372
	Relative	5	0.4991	0.2255	0.3447	0.7117	-0.4951	-0.1813	0.0037	-0.1456	0.8166	0.9791	-0.9428	-0.4314	-0.4781	-0.3914	-0.6109	-0.231	-0.2993	-0.5087	-0.1495	0.4415
	IC50s	6	0.0629	-0.0908	-0.1345	-0.2947	-0.2997	-0.3873	0.1049	-0.0565	-0.1815	-0.026	-0.1808	-0.3166	-0.5293	-0.2726	-0.3906	-0.4472	-0.4241	-0.2355	-0.3424	-0.255
		7	-0.2893	-0.6149	-0.3947	-0.3432	-0.3595	-0.219	-0.2589	-0.4747	-0.1554	-0.3489	-0.5374	-0.4525	-0.4045	-0.3746	-0.4065	-0.215	-0.5712	-0.333	-0.2083	-0.6193
		8	-0.536	-0.4375	-0.7391	-0.6126	-0.6268	-0.5568	-0.8324	-0.6581	-0.4672	-0.6506	-1.0926	-0.8041	-0.7854	-0.1382	-0.4592	-0.1805	-0.7077	-0.6003	-0.7099	-0.7574
		9	-0.6513	-0.5574	-0.6617	-0.5269	-0.7567	-0.6849	-0.36	-0.7042	-0.5015	-0.6029	-1.0046	-0.9497	-1.2251	-0.5591	-0.8898	-0.4274	-0.8643	-0.981	-0.9776	-0.8451
		10	-0.7516	-0.254	-0.6504	-0.4684	-0.5666	-0.455	-0.4758	-0.3322	-0.3535	-0.4904	-0.9733	-0.7231	-0.6659	-0.6512	-0.7034	-0.6967	-0.8647	-0.9113	-0.9921	-0.8563
		11	-0.0035	-0.4507	-0.5012	-0.326	-0.3973	-0.5104	-0.4901	-0.307	-0.6697	-0.3429	-0.7123	-0.7226	-0.7906	-0.1916	-0.5591	-0.5023	-0.8338	-0.9156	-0.9159	-0.594
		12	-0.6571	-0.1346	-0.7211	-0.401	-0.6127	-0.4871	-0.7522	-0.7258	-0.3619	-0.1992	-1.0501	-0.2506	-0.7956	0.0377	-0.3828	-0.5212	-0.7972	-0.712	-0.7858	-0.3363
		13	-1.134	-0.7773	-0.5348	-0.8279	-0.6075	-0.6406	-0.7617	-0.5273	-0.5916	-0.3751	-0.4149	-0.6177	-0.5027	-0.4246	-0.4039	-0.4973	-0.9213	-0.5867	-0.725	-0.6143
		14	-0.383	-0.611	-0.3994	-0.547	-0.4563	-0.33	-0.4803	-0.1612	-0.4054	-0.0811	-0.0229	0.0714	-0.4156	0.2944	-0.1961	-0.3858	-0.3093	-0.3754	-0.2461	0.0654
[truncated: 1 more columns]

## Sheet: Fig5ABC
A
	Step	4	5	6	7	8	9	10	11	12	13	14	15	16	17	18	19	20	21	22	23	24	25	26	27	28	29	30	31	32	33	34	35	36	37	38	39	40	41	42	43	44	45	46	47	48	49	50	51
Running Mean	day2_opt	0.75	1.38	1.531	1.843	2.60875	3.03125	3.71125	4.2315	4.826	5.381	5.9685	6.493	7.1115	7.63175	8.2075	8.76125	9.3135	9.88275	10.279	10.7552	11.0397	11.2012	11.5112	11.5527	11.7247	11.9305	12.0835	12.2855	12.4312	12.5267	12.6297	12.7733	12.934	13.0995	13.2835	13.41	13.5315	13.6412	13.6222	13.5472	13.4123	13.224	13.0805	12.955	12.8442	12.7485	12.6242	12.511
	day4_opt	1.5	2.5	3.5	4.5	5.5	6.318	6.726	6.668	6.214	5.704	5.3645	5.462	5.94425	6.6635	7.6055	8.53175	9.40875	10.1765	10.729	11.1043	11.463	11.7238	12.0455	12.4565	12.741	13.0817	13.431	13.7097	14.0495	14.3445	14.645	14.9302	15.1615	15.4055	15.629	15.8598	16.0752	16.2695	16.3705	16.3827	16.32	16.148	15.9555	15.7615	15.5605	15.3605	15.1647	14.9782
	day6_opt	1.5	2.5	3.5	4.5	5.5	6.5	7.5	8.5	9.5	10.5	11.5	12.5	13.5	14.5	15.5002	16.5048	17.7527	19.2475	20.5535	21.5972	21.5885	20.437	18.8218	16.6095	14.6157	13.2282	12.0747	11.8092	11.8627	12.232	12.7595	13.036	13.491	13.754	14.1725	14.4505	14.7175	14.812	15.4612	16.4305	17.3332	18.4562	18.9928	19.1412	19.157	18.8915	18.11	17.3672
	day8_opt	1.5	2.5	3.5	4.5	5.5	6.5	7.5	8.5	9.5	10.5	11.5	12.5	13.5	14.5	15.739	17.228	18.967	20.956	22.5757	23.7612	24.4845	24.726	24.8575	24.9202	24.9555	24.9595	24.8492	24.6332	24.1517	23.3192	21.8392	19.998	17.63	15.1125	13.2127	11.298	10.2195	9.6005	8.8665	8.78025	8.881	9.12525	9.6785	10.1468	10.4195	10.5013	10.5335	10.311
	TD_opt	1.5	2.5	3.5	4.5	5.5	6.5	7.5	8.5	9.5	10.5	11.5	11.429	10.4365	8.6675	7.512	6.029	5.98875	5.69425	4.73525	5.11625	4.9175	5.68725	6.448	7.20925	7.98475	8.7905	9.65775	10.6037	11.6095	12.629	13.639	14.615	15.5218	16.3858	17.1687	17.863	18.48	15.1805	11.6587	7.99	4.2025	4.1365	4.13425	4.12775	4.12075	4.12	4.09575	4.0705
	day2_SEM	0	0.0213542	0.0501984	0.0755027	0.109239	0.116124	0.121219	0.126234	0.126155	0.129411	0.130397	0.133308	0.136186	0.138509	0.140786	0.14328	0.144116	0.147956	0.146741	0.154317	0.165893	0.178019	0.195679	0.210229	0.218866	0.228374	0.233339	0.235902	0.241922	0.245163	0.248528	0.250153	0.248963	0.249002	0.247296	0.246341	0.243862	0.241271	0.243689	0.24697	0.251042	0.254251	0.258328	0.261863	0.267811	0.276337	0.283509	0.291191
	day4_SEM	0	0	0	0	0	0.0575218	0.14882	0.248652	0.337752	0.35242	0.293822	0.214893	0.138348	0.078332	0.0592842	0.0543554	0.0635276	0.0750129	0.0906272	0.102866	0.114855	0.128706	0.135655	0.150381	0.162642	0.170839	0.185638	0.193725	0.203094	0.218241	0.228439	0.243226	0.257033	0.26908	0.283288	0.296571	0.308744	0.321763	0.323754	0.322697	0.317779	0.310481	0.311518	0.312726	0.314083	0.314581	0.316675	0.317927
	day6_SEM	0	0	0	0	0	0	0	0	0	0	0	0	0	0	0.000790174	0.00463693	0.0109583	0.0260115	0.0755104	0.167181	0.353319	0.580289	0.792114	0.969809	1.05193	1.08439	1.09438	1.09904	1.09976	1.10347	1.10892	1.10742	1.10894	1.10657	1.10457	1.10394	1.1041	1.10539	1.0907	1.06524	1.03325	0.995499	0.967192	0.963759	0.976041	1.0094	1.07379	1.13214
	day8_SEM	0	0	0	0	0	0	0	0	0	0	0	0	0	0	0.00512738	0.0102548	0.0153821	0.0205095	0.0287933	0.0355191	0.03955	0.0412195	0.0327757	0.0448808	0.03821	0.0649369	0.154076	0.25854	0.439948	0.63793	0.838638	1.02719	1.18453	1.29428	1.34104	1.36202	1.35318	1.34364	1.32351	1.3049	1.28805	1.26885	1.256	1.24187	1.22892	1.21701	1.20912	1.20353
	TD_sem	0	0	0	0	0	0	0	0	0	0	0	0.16129	0.341126	0.503691	0.678929	0.634924	0.607646	0.484966	0.358898	0.299542	0.211582	0.242637	0.269801	0.294298	0.323446	0.358457	0.402729	0.457166	0.511904	0.558476	0.592667	0.613948	0.621762	0.623917	0.62059	0.61183	0.600976	0.522653	0.424143	0.329226	0.236777	0.216252	0.222848	0.231297	0.245611	0.260043	0.270165	0.280988
B		Total Res
	day2_opt	784.499
	day4_opt	876.799
	day6_opt	843.886
	day8_opt	844.028
	TD_opt	453.49
C				Use Frequency
		CIP	DAP	DOX	CRO	LZD
	Day 2	0.00124104	0.146921	0.549213	0.219941	0.082684
	TD 2	0.0143114	0.135735	0.566797	0.156236	0.126921
	Day 4	0.00261185	0.0725028	0.229958	0.25177	0.443158
	TD 4	0.0195576	0.0359538	0.0309852	0.429859	0.483644
	Day 6	0.0724144	0.038275	0.0154898	0.243175	0.630645
	TD 6	0.0552919	0.270727	0.473602	0.127223	0.0731562
	Day 8	0.0298556	0.115273	0.00881647	0.224691	0.621364
	TD 8	0.0605516	0.265035	0.0690504	0.476484	0.128879
				0-20
		DAY2	DAY4	DAY6	DAY8	TD OPT
	CIP	10.079	9.424	5.992	6.979	13.134
	DAP	19.959	20	20	20	20
	DOX	12.533	8.492	3.31	-3.516	14.073
	CRO	20.014	20	21.999	23.956	20
	LZD	10.064	11.593	19.479	18.999	3.746
				20-40
		DAY2	DAY4	DAY6	DAY8	TD OPT
	CIP	12.533	8.492	3.31	-3.516	14.073
	DAP	16.461	17.12	11.043	8.007	16.694
	DOX	16.351	17.184	3.455	3.775	4.246
	CRO	21.827	20.663	24.984	24.722	20.699
	LZD	16.287	17.729	19.558	19.195	15.818
				40-60
		DAY2	DAY4	DAY6	DAY8	TD OPT
	CIP	20.493	12.71	4.591	3.989	13.799
	DAP	12.218	13.909	8.54	4.935	11.762
	DOX	13.239	10.722	-4.295	-2.194	3.48
	CRO	12.602	13.927	19.581	18.277	2.078
	LZD	19.794	21.793	21.944	19.682	24.69
				60-80
		DAY2	DAY4	DAY6	DAY8	TD OPT
	CIP	14.939	7.771	1.348	-1.569	4.516
	DAP	14.527	14.48	10.732	6.481	6.581
	DOX	12.805	8.718	-4.677	-3.624	-4.167
	CRO	11.589	14.331	18.497	16.797	5.603
	LZD	15.716	16.371	16.84	17.211	19.79
[truncated: 29 more columns]

## Sheet: S1
	Calculated using the collateral values found in figure 1B, with a "moving window" mean of 2 and error bars are standard error of the mean.
Res to Selecting Drug	0.2811	0.2811	0.2811	0.2811	0.2811	0.3845	0.3845	0.3845	0.3845	0.3845	0.5196	0.5196	0.5196	0.5196	0.5196	0.5809	0.5809	0.5809	0.5809	0.5809	0.693	0.693	0.693	0.693	0.693	0.8029	0.8029	0.8029	0.8029	0.8029	0.8799	0.8799	0.8799	0.8799	0.8799	0.946	0.946	0.946	0.946	0.946	1.1649	1.1649	1.1649	1.1649	1.1649	1.4455	1.4455	1.4455	1.4455
Collateral Effects	0.5814	0.5814	0.5814	0.5814	0.5814	0.5814	0.5814	0.5814	0.5814	0.5814	0.5521	0.5521	0.5521	0.5521	0.5521	0.5322	0.5322	0.5322	0.5322	0.5322	0.5322	0.5322	0.5322	0.5322	0.5322	0.5384	0.5384	0.5384	0.5384	0.5384	0.5146	0.5146	0.5146	0.5146	0.5146	0.5136	0.5136	0.5136	0.5136	0.5136	0.5646	0.5646	0.5646	0.5646	0.5646	0.5665	0.5665	0.5665	0.5665
ln(p/1-p)	-2.8332	-2.8332	-2.8332	-2.8332	-2.8332	-2.8332	-2.8332	-2.8332	-2.8332	-2.8332	-2.9444	-2.9444	-2.9444	-2.9444	-2.9444	-2.615	-2.615	-2.615	-2.615	-2.615	-2.615	-2.615	-2.615	-2.615	-2.615	-2.4849	-2.4849	-2.4849	-2.4849	-2.4849	-2.3979	-2.3979	-2.3979	-2.3979	-2.3979	-2.4681	-2.4681	-2.4681	-2.4681	-2.4681	-2.4485	-2.4485	-2.4485	-2.4485	-2.4485	-2.5649	-2.5649	-2.5649	-2.5649
p	0.0556	0.0556	0.0556	0.0556	0.0556	0.0556	0.0556	0.0556	0.0556	0.0556	0.05	0.05	0.05	0.05	0.05	0.0682	0.0682	0.0682	0.0682	0.0682	0.0682	0.0682	0.0682	0.0682	0.0682	0.0769	0.0769	0.0769	0.0769	0.0769	0.0833	0.0833	0.0833	0.0833	0.0833	0.0781	0.0781	0.0781	0.0781	0.0781	0.0795	0.0795	0.0795	0.0795	0.0795	0.0714	0.0714	0.0714	0.0714
1-p	0.9444	0.9444	0.9444	0.9444	0.9444	0.9444	0.9444	0.9444	0.9444	0.9444	0.95	0.95	0.95	0.95	0.95	0.9318	0.9318	0.9318	0.9318	0.9318	0.9318	0.9318	0.9318	0.9318	0.9318	0.9231	0.9231	0.9231	0.9231	0.9231	0.9167	0.9167	0.9167	0.9167	0.9167	0.9219	0.9219	0.9219	0.9219	0.9219	0.9205	0.9205	0.9205	0.9205	0.9205	0.9286	0.9286	0.9286	0.9286
[truncated: 351 more columns]

## Sheet: S2
	Calculated using the collateral values found in figure 1B, with a "moving window" mean of 2 and error bars are standard error of the mean.
Res to Selecting Drug	0.2811	0.2811	0.2811	0.2811	0.2811	0.3845	0.3845	0.3845	0.3845	0.3845	0.5196	0.5196	0.5196	0.5196	0.5196	0.5809	0.5809	0.5809	0.5809	0.5809	0.693	0.693	0.693	0.693	0.693	0.8029	0.8029	0.8029	0.8029	0.8029	0.8799	0.8799	0.8799	0.8799	0.8799	0.946	0.946	0.946	0.946	0.946	1.1649	1.1649	1.1649	1.1649	1.1649	1.4455	1.4455	1.4455	1.4455
Prob of CR	0.8889	0.8889	0.8889	0.8889	0.8889	0.8889	0.8889	0.8889	0.8889	0.8889	0.9	0.9	0.9	0.9	0.9	0.8864	0.8864	0.8864	0.8864	0.8864	0.8864	0.8864	0.8864	0.8864	0.8864	0.8846	0.8846	0.8846	0.8846	0.8846	0.8833	0.8833	0.8833	0.8833	0.8833	0.8906	0.8906	0.8906	0.8906	0.8906	0.8977	0.8977	0.8977	0.8977	0.8977	0.9048	0.9048	0.9048	0.9048
ln(p/1-p)	2.0794	2.0794	2.0794	2.0794	2.0794	2.0794	2.0794	2.0794	2.0794	2.0794	2.1972	2.1972	2.1972	2.1972	2.1972	2.0541	2.0541	2.0541	2.0541	2.0541	2.0541	2.0541	2.0541	2.0541	2.0541	2.0369	2.0369	2.0369	2.0369	2.0369	2.0244	2.0244	2.0244	2.0244	2.0244	2.0971	2.0971	2.0971	2.0971	2.0971	2.1722	2.1722	2.1722	2.1722	2.1722	2.2513	2.2513	2.2513	2.2513
p	0.8889	0.8889	0.8889	0.8889	0.8889	0.8889	0.8889	0.8889	0.8889	0.8889	0.9	0.9	0.9	0.9	0.9	0.8864	0.8864	0.8864	0.8864	0.8864	0.8864	0.8864	0.8864	0.8864	0.8864	0.8846	0.8846	0.8846	0.8846	0.8846	0.8833	0.8833	0.8833	0.8833	0.8833	0.8906	0.8906	0.8906	0.8906	0.8906	0.8977	0.8977	0.8977	0.8977	0.8977	0.9048	0.9048	0.9048	0.9048
1-p	0.1111	0.1111	0.1111	0.1111	0.1111	0.1111	0.1111	0.1111	0.1111	0.1111	0.1	0.1	0.1	0.1	0.1	0.1136	0.1136	0.1136	0.1136	0.1136	0.1136	0.1136	0.1136	0.1136	0.1136	0.1154	0.1154	0.1154	0.1154	0.1154	0.1167	0.1167	0.1167	0.1167	0.1167	0.1094	0.1094	0.1094	0.1094	0.1094	0.1023	0.1023	0.1023	0.1023	0.1023	0.0952	0.0952	0.0952	0.0952
[truncated: 351 more columns]

## Sheet: S3
		Calculated using the collateral values found in figure 1B, with a "moving window" mean of 2 and error bars are standard error of the mean.
Epsilon
0	Collateral Effects	0.5814	0.5814	0.5814	0.5814	0.5814	0.5814	0.5814	0.5814	0.5814	0.5814	0.5521	0.5521	0.5521	0.5521	0.5521	0.5322	0.5322	0.5322	0.5322	0.5322	0.5322	0.5322	0.5322	0.5322	0.5322	0.5384	0.5384	0.5384	0.5384	0.5384	0.5146	0.5146	0.5146	0.5146	0.5146	0.5136	0.5136	0.5136	0.5136	0.5136	0.5646	0.5646	0.5646	0.5646	0.5646	0.5665	0.5665	0.5665
	ln(p/1-p)	-2.8332	-2.8332	-2.8332	-2.8332	-2.8332	-2.8332	-2.8332	-2.8332	-2.8332	-2.8332	-2.9444	-2.9444	-2.9444	-2.9444	-2.9444	-2.615	-2.615	-2.615	-2.615	-2.615	-2.615	-2.615	-2.615	-2.615	-2.615	-2.4849	-2.4849	-2.4849	-2.4849	-2.4849	-2.3979	-2.3979	-2.3979	-2.3979	-2.3979	-2.4681	-2.4681	-2.4681	-2.4681	-2.4681	-2.4485	-2.4485	-2.4485	-2.4485	-2.4485	-2.5649	-2.5649	-2.5649
	Inst. Collateral Effects	0.5124	0.5124	0.5124	0.5124	0.5124	0.5124	0.5124	0.5124	0.5124	0.5124	0.4922	0.4922	0.4922	0.4922	0.4922	0.4202	0.4202	0.4202	0.4202	0.4202	0.4202	0.4202	0.4202	0.4202	0.4202	0.3713	0.3713	0.3713	0.3713	0.3713	0.3027	0.3027	0.3027	0.3027	0.3027	0.2963	0.2963	0.2963	0.2963	0.2963	0.2038	0.2038	0.2038	0.2038	0.2038	0.1984	0.1984	0.1984
	Porb of CS	0.0556	0.0556	0.0556	0.0556	0.0556	0.0556	0.0556	0.0556	0.0556	0.0556	0.05	0.05	0.05	0.05	0.05	0.0682	0.0682	0.0682	0.0682	0.0682	0.0682	0.0682	0.0682	0.0682	0.0682	0.0769	0.0769	0.0769	0.0769	0.0769	0.0833	0.0833	0.0833	0.0833	0.0833	0.0781	0.0781	0.0781	0.0781	0.0781	0.0795	0.0795	0.0795	0.0795	0.0795	0.0714	0.0714	0.0714
0.2	Collateral Effects	0.8058	0.8058	0.8058	0.8058	0.8058	0.8058	0.8058	0.8058	0.8058	0.8058	0.7754	0.7754	0.7754	0.7754	0.7754	0.7931	0.7931	0.7931	0.7931	0.7931	0.7931	0.7931	0.7931	0.7931	0.7931	0.8327	0.8327	0.8327	0.8327	0.8327	0.7766	0.7766	0.7766	0.7766	0.7766	0.7502	0.7502	0.7502	0.7502	0.7502	0.7941	0.7941	0.7941	0.7941	0.7941	0.8011	0.8011	0.8011
	ln(p/1-p)	-3.1781	-3.1781	-3.1781	-3.1781	-3.1781	-3.1781	-3.1781	-3.1781	-3.1781	-3.1781	-3.2581	-3.2581	-3.2581	-3.2581	-3.2581	-3.2958	-3.2958	-3.2958	-3.2958	-3.2958	-3.2958	-3.2958	-3.2958	-3.2958	-3.2958	-3.434	-3.434	-3.434	-3.434	-3.434	-3.6109	-3.6109	-3.6109	-3.6109	-3.6109	-3.7136	-3.7136	-3.7136	-3.7136	-3.7136	-2.9444	-2.9444	-2.9444	-2.9444	-2.9444	-3.3142	-3.3142	-3.3142
	Inst. Collateral Effects	0.5124	0.5124	0.5124	0.5124	0.5124	0.5124	0.5124	0.5124	0.5124	0.5124	0.4922	0.4922	0.4922	0.4922	0.4922	0.4202	0.4202	0.4202	0.4202	0.4202	0.4202	0.4202	0.4202	0.4202	0.4202	0.3713	0.3713	0.3713	0.3713	0.3713	0.3027	0.3027	0.3027	0.3027	0.3027	0.2963	0.2963	0.2963	0.2963	0.2963	0.2038	0.2038	0.2038	0.2038	0.2038	0.1984	0.1984	0.1984
	Porb of CS	0.04	0.04	0.04	0.04	0.04	0.04	0.04	0.04	0.04	0.04	0.037	0.037	0.037	0.037	0.037	0.0357	0.0357	0.0357	0.0357	0.0357	0.0357	0.0357	0.0357	0.0357	0.0357	0.0312	0.0312	0.0312	0.0312	0.0312	0.0263	0.0263	0.0263	0.0263	0.0263	0.0238	0.0238	0.0238	0.0238	0.0238	0.05	0.05	0.05	0.05	0.05	0.0351	0.0351	0.0351
0.4	Collateral Effects	0.8986	0.8986	0.8986	0.8986	0.8986	0.8986	0.8986	0.8986	0.8986	0.8986	0.8784	0.8784	0.8784	0.8784	0.8784	0.8955	0.8955	0.8955	0.8955	0.8955	0.8955	0.8955	0.8955	0.8955	0.8955	0.9272	0.9272	0.9272	0.9272	0.9272	0.8799	0.8799	0.8799	0.8799	0.8799	0.8684	0.8684	0.8684	0.8684	0.8684	0.941	0.941	0.941	0.941	0.941	0.9746	0.9746	0.9746
	ln(p/1-p)	-2.9957	-2.9957	-2.9957	-2.9957	-2.9957	-2.9957	-2.9957	-2.9957	-2.9957	-2.9957	-3.0445	-3.0445	-3.0445	-3.0445	-3.0445	-3.091	-3.091	-3.091	-3.091	-3.091	-3.091	-3.091	-3.091	-3.091	-3.091	-3.2581	-3.2581	-3.2581	-3.2581	-3.2581	-3.4012	-3.4012	-3.4012	-3.4012	-3.4012	-3.4657	-3.4657	-3.4657	-3.4657	-3.4657	-3.8501	-3.8501	-3.8501	-3.8501	-3.8501	-Inf	-Inf	-Inf
	Inst. Collateral Effects	0.5124	0.5124	0.5124	0.5124	0.5124	0.5124	0.5124	0.5124	0.5124	0.5124	0.4922	0.4922	0.4922	0.4922	0.4922	0.4202	0.4202	0.4202	0.4202	0.4202	0.4202	0.4202	0.4202	0.4202	0.4202	0.3713	0.3713	0.3713	0.3713	0.3713	0.3027	0.3027	0.3027	0.3027	0.3027	0.2963	0.2963	0.2963	0.2963	0.2963	0.2038	0.2038	0.2038	0.2038	0.2038	0.1984	0.1984	0.1984
	Porb of CS	0.0476	0.0476	0.0476	0.0476	0.0476	0.0476	0.0476	0.0476	0.0476	0.0476	0.0455	0.0455	0.0455	0.0455	0.0455	0.0435	0.0435	0.0435	0.0435	0.0435	0.0435	0.0435	0.0435	0.0435	0.0435	0.037	0.037	0.037	0.037	0.037	0.0323	0.0323	0.0323	0.0323	0.0323	0.0303	0.0303	0.0303	0.0303	0.0303	0.0208	0.0208	0.0208	0.0208	0.0208	0	0	0
0.6	Collateral Effects	0.9661	0.9661	0.9661	0.9661	0.9661	0.9661	0.9661	0.9661	0.9661	0.9661	0.9661	0.9661	0.9661	0.9661	0.9661	0.9822	0.9822	0.9822	0.9822	0.9822	0.9822	0.9822	0.9822	0.9822	0.9822	1.0043	1.0043	1.0043	1.0043	1.0043	0.9742	0.9742	0.9742	0.9742	0.9742	0.9702	0.9702	0.9702	0.9702	0.9702	1.0309	1.0309	1.0309	1.0309	1.0309	1.0992	1.0992	1.0992
	ln(p/1-p)	-2.8332	-2.8332	-2.8332	-2.8332	-2.8332	-2.8332	-2.8332	-2.8332	-2.8332	-2.8332	-2.8332	-2.8332	-2.8332	-2.8332	-2.8332	-2.8904	-2.8904	-2.8904	-2.8904	-2.8904	-2.8904	-2.8904	-2.8904	-2.8904	-2.8904	-3.091	-3.091	-3.091	-3.091	-3.091	-3.1781	-3.1781	-3.1781	-3.1781	-3.1781	-3.2189	-3.2189	-3.2189	-3.2189	-3.2189	-3.6636	-3.6636	-3.6636	-3.6636	-3.6636	-Inf	-Inf	-Inf
	Inst. Collateral Effects	0.5124	0.5124	0.5124	0.5124	0.5124	0.5124	0.5124	0.5124	0.5124	0.5124	0.4922	0.4922	0.4922	0.4922	0.4922	0.4202	0.4202	0.4202	0.4202	0.4202	0.4202	0.4202	0.4202	0.4202	0.4202	0.3713	0.3713	0.3713	0.3713	0.3713	0.3027	0.3027	0.3027	0.3027	0.3027	0.2963	0.2963	0.2963	0.2963	0.2963	0.2038	0.2038	0.2038	0.2038	0.2038	0.1984	0.1984	0.1984
	Porb of CS	0.0556	0.0556	0.0556	0.0556	0.0556	0.0556	0.0556	0.0556	0.0556	0.0556	0.0556	0.0556	0.0556	0.0556	0.0556	0.0526	0.0526	0.0526	0.0526	0.0526	0.0526	0.0526	0.0526	0.0526	0.0526	0.0435	0.0435	0.0435	0.0435	0.0435	0.04	0.04	0.04	0.04	0.04	0.0385	0.0385	0.0385	0.0385	0.0385	0.025	0.025	0.025	0.025	0.025	0	0	0
0.8	Collateral Effects	1.0258	1.0258	1.0258	1.0258	1.0258	1.0258	1.0258	1.0258	1.0258	1.0258	1.0258	1.0258	1.0258	1.0258	1.0258	1.0411	1.0411	1.0411	1.0411	1.0411	1.0411	1.0411	1.0411	1.0411	1.0411	1.0772	1.0772	1.0772	1.0772	1.0772	1.0772	1.0772	1.0772	1.0772	1.0772	1.0669	1.0669	1.0669	1.0669	1.0669	1.1658	1.1658	1.1658	1.1658	1.1658	1.2678	1.2678	1.2678
	ln(p/1-p)	-2.6391	-2.6391	-2.6391	-2.6391	-2.6391	-2.6391	-2.6391	-2.6391	-2.6391	-2.6391	-2.6391	-2.6391	-2.6391	-2.6391	-2.6391	-2.7081	-2.7081	-2.7081	-2.7081	-2.7081	-2.7081	-2.7081	-2.7081	-2.7081	-2.7081	-2.8904	-2.8904	-2.8904	-2.8904	-2.8904	-2.8904	-2.8904	-2.8904	-2.8904	-2.8904	-2.9444	-2.9444	-2.9444	-2.9444	-2.9444	-3.3322	-3.3322	-3.3322	-3.3322	-3.3322	-Inf	-Inf	-Inf
	Inst. Collateral Effects	0.5124	0.5124	0.5124	0.5124	0.5124	0.5124	0.5124	0.5124	0.5124	0.5124	0.4922	0.4922	0.4922	0.4922	0.4922	0.4202	0.4202	0.4202	0.4202	0.4202	0.4202	0.4202	0.4202	0.4202	0.4202	0.3713	0.3713	0.3713	0.3713	0.3713	0.3027	0.3027	0.3027	0.3027	0.3027	0.2963	0.2963	0.2963	0.2963	0.2963	0.2038	0.2038	0.2038	0.2038	0.2038	0.1984	0.1984	0.1984
	Porb of CS	0.0667	0.0667	0.0667	0.0667	0.0667	0.0667	0.0667	0.0667	0.0667	0.0667	0.0667	0.0667	0.0667	0.0667	0.0667	0.0625	0.0625	0.0625	0.0625	0.0625	0.0625	0.0625	0.0625	0.0625	0.0625	0.0526	0.0526	0.0526	0.0526	0.0526	0.0526	0.0526	0.0526	0.0526	0.0526	0.05	0.05	0.05	0.05	0.05	0.0345	0.0345	0.0345	0.0345	0.0345	0	0	0
1	Collateral Effects	1.0825	1.0825	1.0825	1.0825	1.0825	1.0825	1.0825	1.0825	1.0825	1.0825	1.0825	1.0825	1.0825	1.0825	1.0825	1.0982	1.0982	1.0982	1.0982	1.0982	1.0982	1.0982	1.0982	1.0982	1.0982	1.144	1.144	1.144	1.144	1.144	1.144	1.144	1.144	1.144	1.144	1.144	1.144	1.144	1.144	1.144	1.2552	1.2552	1.2552	1.2552	1.2552	1.4168	1.4168	1.4168
	ln(p/1-p)	-2.3026	-2.3026	-2.3026	-2.3026	-2.3026	-2.3026	-2.3026	-2.3026	-2.3026	-2.3026	-2.3026	-2.3026	-2.3026	-2.3026	-2.3026	-2.3979	-2.3979	-2.3979	-2.3979	-2.3979	-2.3979	-2.3979	-2.3979	-2.3979	-2.3979	-2.5649	-2.5649	-2.5649	-2.5649	-2.5649	-2.5649	-2.5649	-2.5649	-2.5649	-2.5649	-2.5649	-2.5649	-2.5649	-2.5649	-2.5649	-3.0445	-3.0445	-3.0445	-3.0445	-3.0445	-Inf	-Inf	-Inf
	Inst. Collateral Effects	0.5124	0.5124	0.5124	0.5124	0.5124	0.5124	0.5124	0.5124	0.5124	0.5124	0.4922	0.4922	0.4922	0.4922	0.4922	0.4202	0.4202	0.4202	0.4202	0.4202	0.4202	0.4202	0.4202	0.4202	0.4202	0.3713	0.3713	0.3713	0.3713	0.3713	0.3027	0.3027	0.3027	0.3027	0.3027	0.2963	0.2963	0.2963	0.2963	0.2963	0.2038	0.2038	0.2038	0.2038	0.2038	0.1984	0.1984	0.1984
	Porb of CS	0.0909	0.0909	0.0909	0.0909	0.0909	0.0909	0.0909	0.0909	0.0909	0.0909	0.0909	0.0909	0.0909	0.0909	0.0909	0.0833	0.0833	0.0833	0.0833	0.0833	0.0833	0.0833	0.0833	0.0833	0.0833	0.0714	0.0714	0.0714	0.0714	0.0714	0.0714	0.0714	0.0714	0.0714	0.0714	0.0714	0.0714	0.0714	0.0714	0.0714	0.0455	0.0455	0.0455	0.0455	0.0455	0	0	0
[truncated: 352 more columns]

## Sheet: S4
			Correlation							P-value
	Pearson R													Significant
		CIP	DAP	DOX	CRO	LZD			CIP	DAP	DOX	CRO	LZD
	CIP	1						CIP	0
	DAP	-0.40381	1					DAP	0.0002	0
	DOX	0.134087	0.067511	1				DOX	0.2357	0.5518	0
	CRO	-0.018465	-0.217134	-0.32462	1			CRO	0.8709	0.053	0.0033	0
	LZD	-0.220332	0.035839	-0.314822	-0.392916	1		LZD	0.0495	0.7523	0.0045	0.0003	0
	Spearman R
		CIP	DAP	DOX	CRO	LZD			CIP	DAP	DOX	CRO	LZD
	CIP	1						CIP	0
	DAP	-0.462274	1					DAP	< 0.0000	0
	DOX	0.152611	-0.019656	1				DOX	0.1766	0.8626	0
	CRO	-0.046871	-0.195898	-0.180793	1			CRO	0.6797	0.0816	0.1085	0
	LZD	-0.294784	0.382506	-0.273977	-0.388307	1		LZD	0.0079	0.0005	0.0139	0.0004	0
	Kendall Tau
		CIP	DAP	DOX	CRO	LZD			CIP	DAP	DOX	CRO	LZD
	CIP	1						CIP	0
	DAP	-0.462274	1					DAP	< 0.0000	0
	DOX	0.152611	-0.019656	1				DOX	0.1369	0.9437	0
	CRO	-0.046871	-0.195898	-0.180793	1			CRO	0.9041	0.0824	0.0908	0
	LZD	-0.294784	0.382506	-0.273977	-0.388307	1		LZD	0.023	0.0008	0.0381	0.0011	0

## Sheet: S5
	C
		LZD-CRO						CRO-DOX						CIP-CRO
		Day	2	4	6	8		Day	2	4	6	8		Day	2	4	6	8
		CR prob	0.5833	0.3333	0.4167	0		CR prob	0.4167	0	0.0833	0		CR prob	0.0833	0.0833	0.5	0.25
		CS prob	0	0.1667	0.25	0.5833		CS prob	0.25	0.5	0.5	0.9167		CS prob	0.5833	0.5833	0.3333	0.3333

[truncated: 1 more sheets: S6ABCD]
